# Supplementary material for: Protein Network Analysis of the Serum and Their Functional Implication in Patients Subjected to Traumatic Brain Injury
Source: Front Neurosci. 2019 Jan 31;12:1049. doi: 10.3389/fnins.2018.01049 (PMC6365836; doi:10.3389/fnins.2018.01049)
Supplement: Data Sheet S3 — The Differential Expressed Proteins (DEPs). [file Table_3.xlsx]

## Sheet: All DEPs
RayBio® Human Biotin Label Based Antibody Arrays -- Human L-1000 Array，Glass
Positive Control Normalization without Background
All the 172 differential expressed proteins (DEPs) are acquired based on P value ＜ 0.05, FDR ＜ 0.05, and fold change (FC) ＞ 2 or ＜ 0.5.
Here Ta3, Tb3, Tc3 are the samples from 3 TBI-3rd patients, and Ca, Cb, Cc are the samples from 3 Control patients.
								Ta3, Tb3, Tc3		Ca, Cb, Cc		Ratio of Mean
Code	Gene Symbol	Ta3	Tb3	Tc3	Ca	Cb	Cc	Mean	SD	Mean	SD	Ta3,Tb3,Tc3/Ca,Cb,Cc
507-207	I-309	2613.63	33906.8	255.091	2058.58	1252.99	1926.86	12258.5	18785	1746.14	432.133	7.02032
507-420	SAA	88945.7	18350.5	46685	14282.1	5649.34	3791.95	51327.1	35525.8	7907.8	5597.88	6.49069
493-338	Notch-1	31559.9	1092.64	993.092	1300.99	1516.79	2625.93	11215.2	17619.1	1814.57	710.894	6.18065
507-418	S100 A8/A9	73100.2	50396	96431.4	29220	12730.5	8032.09	73309.2	23018.4	16660.9	11127.4	4.40008
493-163	D-Dimer	12933.6	8409.09	41331.5	9777.89	2878.39	2436.7	20891.4	17845.6	5030.99	4116.86	4.15254
507-302	IL-31	1497.77	2827.63	25950.7	1534.17	4676.81	1347.21	10092	13750.1	2519.4	1870.71	4.00574
507-385	NT-4	2123.68	2105.44	31401.9	3633.12	1937.54	3365.39	11877	16909.1	2978.69	911.538	3.98734
493-147	CRP	84936.2	67690	339364	81679.9	24496.3	17560.3	163997	152117	41245.5	35188.5	3.97611
507-357	MMP-9	44718.9	34678.2	7388.08	7971.05	6660.49	7661.53	28928.4	19318.2	7431.02	685.014	3.89292
493-419	SCG3	25208	36571.7	36170.8	5187.29	14596.3	6376.89	32650.1	6448.18	8720.16	5123.53	3.74422
493-446	SSEA-1	11561.1	10682.8	18449.9	3645.55	4038.81	3964.4	13564.6	4253.53	3882.92	208.911	3.49341
507-386	Orexin A	1758.57	1651.38	8419.72	1318.56	659.673	1510.87	3943.23	3877.13	1163.03	446.402	3.39047
507-70	Chordin-Like 2	34794.5	26558.8	39917.3	14926.3	10182.5	5015.4	33756.9	6739.45	10041.4	4956.98	3.36176
507-80	CTACK / CCL27	45305.1	85885.2	34067.8	24704.1	15444.6	10112.5	55086.1	27258.2	16753.7	7383.35	3.28798
493-228	Gastrin	3732.36	5315.78	40952.6	7706.19	1767.14	5803.72	16666.9	21046.9	5092.35	3032.76	3.27293
507-115	EN-RAGE	3723.38	5201.21	3469.97	250.397	2687.94	872.108	4131.52	935.003	1270.15	1266.58	3.25278
507-123	Erythropoietin	98351.8	99286.2	82840	46128.3	23778.3	17092.7	93492.7	9237.3	28999.8	15205.7	3.22391
507-144	FGF-16	65267	31779	13286	12862.4	10846.6	12592.3	36777.3	26348.5	12100.5	1094.21	3.03933
493-384	Pro-Cathepsin B	7890.8	2680.81	7693.38	2108.53	1974.38	2112.17	6088.33	2952.65	2065.03	78.5236	2.94831
507-225	IGF-II	26046.4	31640.4	35579.1	15853.6	10507.1	5312.43	31088.6	4790.23	10557.7	5270.78	2.94464
493-119	Chemerin	1851.08	15372.3	1042.97	1627.66	2889.24	1802.18	6088.79	8049.92	2106.36	683.59	2.89067
493-210	Fibrinogen	133245	109987	242381	53931.7	64157.9	53395.6	161871	70686.6	57161.7	6064.8	2.83181
493-300	LOX-1	3582.67	1042.32	344.635	781.098	487.927	494.38	1656.54	1704.16	587.802	167.431	2.8182
493-269	IGFBP-5	4372.14	870.204	1756.86	702.422	894.107	918.365	2333.07	1820.69	838.298	118.295	2.7831
507-200	Hepassocin	10858.5	12381.8	6088.12	4153.68	3312.62	3172.9	9776.14	3283.48	3546.4	530.538	2.75664
493-390	Pro-MMP-7	3365.36	439.109	1721.88	1269.52	614.379	141.436	1842.11	1466.83	675.112	566.49	2.72861
493-26	IL-36RN	607.944	12731.6	2701.36	1016.18	3634.23	1306.83	5346.96	6480.36	1985.75	1435	2.69267
493-93	Cathepsin B	5767.59	12295	2462.97	1414.29	2759.92	3488.75	6841.87	5003.29	2554.32	1052.41	2.67855
507-239	IL-1 R9	1033.14	966.958	7164.66	1161.79	1345.52	956.459	3054.92	3559.29	1154.59	194.633	2.64589
493-429	Serpin A9	2310.32	6397.2	21449	3383.08	5842.99	2175.14	10052.2	10079.2	3800.4	1869.2	2.64502
493-453	TACE	3705.44	1365.4	5463.62	1109.34	1820.15	1060.77	3511.49	2055.98	1330.08	425.101	2.64005
493-109	CD71	8351.68	12563	97615.1	30429.2	9207.7	5998.43	39509.9	50364.6	15211.8	13276	2.59733
493-484	VIP Receptor 2	1037.97	782.383	5122.88	1440.09	739.235	513.432	2314.41	2435.56	897.586	483.199	2.57848
507-434	Smad 5	1686.99	6971.11	1981.72	961.217	2188.71	1090.8	3546.61	2969.37	1413.58	674.408	2.50896
507-72	CNTF	185467	180853	179834	108900	70053.1	39819.9	182051	3001.79	72924.4	34629.5	2.49644
493-133	COCO	4367.88	1629.51	2006.91	638.852	1109.01	1464.73	2668.1	1484.1	1070.87	414.26	2.49153
507-218	IGFBP-2	5045.25	3659.37	15490.2	1579.26	5480.08	2655.5	8064.96	6467.71	3238.28	2014.65	2.49051
493-167	DLL1	10423.7	1070.53	453.467	986.286	2939.38	949.042	3982.56	5586.7	1624.9	1138.52	2.45095
507-421	SCF	13126.4	1847.74	1407.77	1413.48	2190.53	3115.94	5460.64	6642.4	2239.98	852.309	2.43781
493-83	Cadherin-13	1183.06	1312.52	8131.3	1901.13	1391.93	1092.74	3542.29	3974.72	1461.94	408.719	2.42302
507-326	Lipocalin-2	47223	63554.4	24655.9	23556	18002.4	15078.2	45144.5	19532.4	18878.9	4306.35	2.39127
493-56	ApoE	9525.55	8650.12	18701	4257.96	7492.62	3704.46	12292.2	5567.37	5151.68	2046.11	2.38606
507-186	Glut5	22212.6	35360.9	26961.9	14622.7	13224.6	7637.98	28178.5	6658.07	11828.4	3695.74	2.38227
493-368	PGRP-S	11384.5	8514.22	6192.41	3583.23	4227.21	3171.01	8697.05	2600.87	3660.48	532.322	2.37593
507-182	Glucagon	11522.6	28066.8	25627.1	14572.9	9224.27	4360.06	21738.8	8931.22	9385.73	5108.32	2.31616
507-165	GCP-2 / CXCL6	6969.46	1236.55	2010.79	1205.82	1398.4	1880.24	3405.6	3110.58	1494.82	347.394	2.27827
493-295	Legumain	6478.61	3553.57	5979.6	1009.89	3372.7	2684.7	5337.26	1564.74	2355.76	1215.26	2.26562
507-153	Follistatin	395311	495529	423585	261005	194002	126515	438142	51670.8	193841	67245.3	2.26032
493-286	Kallikrein 14	1856.33	1232.71	4753.62	1210.99	1147.65	1132.78	2614.22	1878.83	1163.81	41.5309	2.24627
493-328	Galanin	238119	198354	396634	163831	129833	84068.2	277702	104899	125911	40025.8	2.20555
493-259	HSP20	1329.14	1108.35	8546.55	2376.65	1624.72	1008.78	3661.35	4232.15	1670.05	685.063	2.19235
507-343	MICA	4726.62	2211.44	15481.6	3327.54	3536.83	3521.84	7473.21	7048.54	3462.07	116.748	2.1586
493-366	PEPSINOGEN II	6580.37	1794.9	647.162	1081.96	1967.04	1157.32	3007.48	3146.98	1402.1	490.694	2.14497
493-332	Netrin G2	34022.2	7946.58	8429.62	9553.51	6309.52	7783.5	16799.5	14917.3	7882.18	1624.24	2.13132
507-433	Smad 4	4880.26	35230.1	11136.6	5323.63	10443	8318.79	17082.3	16024.7	8028.49	2572.02	2.12771
493-297	LIMPII	2307.04	2719.59	6384.16	1119.09	3050.18	1258.07	3803.6	2244.33	1809.11	1077.04	2.10246
493-365	PEPSINOGEN I	11860.8	15411.4	8141.67	3091.98	5636.39	8304.68	11804.6	3635.21	5677.68	2606.59	2.07913
493-336	NM23-H1/H2	2153.41	2686.9	2467.51	793.687	2059	703.951	2435.94	268.141	1185.55	757.763	2.0547
507-146	FGF-18	15065.3	6354.09	4356.71	4107.5	4839.59	3629.5	8592.02	5694.25	4192.2	609.473	2.04953
507-57	CCR7	283223	10874.4	231064	231143	13963.5	11211.7	175054	144555	85439.4	126190	2.04886
493-272	IL-34	9042.68	1813.49	3488.45	1857.39	2822.82	2337.24	4781.54	3784.09	2339.15	482.719	2.04413
507-430	Siglec-9	140925	198633	139998	146147	44356.2	44212	159852	33588.9	78238.4	58810.6	2.04314
507-77	CRTH-2	34071	25887.1	35728.5	23077.4	18067	6404.67	31895.5	5269.05	15849.7	8554.65	2.01238
493-335	NF1	123110	88127.2	318913	155620	52871.4	56389.3	176717	124382	88293.5	58332.8	2.00147
493-482	VEGF R1	4360.65	563.149	413.95	804.072	924.762	938.385	1779.25	2236.8	889.073	73.9277	2.00124
507-347	MIP-1b	1826.66	2782.77	2742.22	3062.97	7527.78	4249.03	2450.55	540.685	4946.59	2312.7	0.495402
507-382	NRG2	3289.95	4057.72	14945.4	9486.32	17559.7	17968.7	7431.01	6518.93	15004.9	4783.61	0.495238
507-452	TGF-beta RI / ALK-5	632.893	1044.79	0.867655	432.505	1991.2	967.033	559.517	525.815	1130.25	792.062	0.49504
493-74	BMP-9	3874.17	4090.44	2524.19	2963.26	3772.49	14456.2	3496.27	848.76	7063.98	6414.6	0.494943
507-65	CD40 Ligand / TNFSF5 /CD154	50651.7	119420	92942.1	116818	217771	199776	87671.2	34685.7	178122	53847.3	0.492198
507-440	SPARC	4618.81	7192.3	2857.62	5339.95	12477.3	12000.9	4889.58	2179.99	9939.38	3990.34	0.49194
493-240	Pancreastatin	3459.24	3373.44	4421.62	1883.51	8482.52	12643	3751.44	581.982	7669.68	5425.61	0.489125
507-45	BMPR-IB / ALK-6	8544.49	18926.8	14053.8	48295.8	17920.3	18959.8	13841.7	5194.42	28391.9	17245.1	0.487523
507-17	Angiopoietin-like 2	556.728	1270.36	777.419	2015.42	2013.49	1315.01	868.168	365.368	1781.31	403.826	0.487377
507-132	FGF R4	24174.3	26898.9	40019.9	52776.7	110071	26549.2	30364.4	8472.18	63132.4	42713.1	0.480964
507-395	PDGF R alpha	11510.6	9350.11	12675.6	18031.4	31963.1	20121.7	11178.8	1687.38	23372.1	7513.13	0.478295
507-340	MDC	4118.17	3289.41	15180.9	7131.6	18050.9	22459	7529.5	6639.27	15880.5	7890.84	0.474135
507-447	TGF-alpha	718.443	660.219	0.867655	287.549	2015.05	610.163	459.843	398.549	970.92	918.516	0.473616
493-447	SSEA-4	1399.06	992.962	1217.23	4500.29	1571.07	1743.73	1203.09	203.418	2605.03	1643.61	0.461832
507-202	HGF	1634.83	959.863	292.183	1673.75	1304.83	3275.03	962.291	671.326	2084.54	1047.37	0.461633
507-263	IL-12 p40	1805.71	2054.52	287.845	1397.8	1607.84	6006.23	1382.69	956.293	3003.96	2602.16	0.460291
507-30	beta-Catenin	792.426	712.385	418.21	1640.68	935.724	1625.5	641.007	197.055	1400.64	402.697	0.457654
507-403	Pentraxin3 / TSG-14	767.328	938.788	30.8017	705.451	2211.78	893.977	578.973	482.409	1270.4	820.689	0.455739
507-483	TRAIL R3 / TNFRSF10C	923.587	756.205	740.977	1336.6	1699.6	2277.72	806.923	101.321	1771.3	474.64	0.455553
493-266	HTRA2	1234.27	3870.57	2160.44	10601.5	2926.28	2422.17	2421.76	1337.43	5316.64	4583.73	0.455505
507-84	CXCL14 / BRAK	14412.3	29110.1	44057.6	38527.9	79083.2	75104.9	29193.3	14822.8	64238.7	22354.8	0.454451
507-364	MMP-16 / MT3-MMP	3239.54	8324.52	3305.33	8725.9	13858.3	10798.9	4956.46	2917.01	11127.7	2581.96	0.445417
507-138	FGF-8	1703.57	1373.44	932.729	4736.08	2256.62	2039.08	1336.58	386.742	3010.59	1498.26	0.443959
507-319	Leptin (OB)	1137.46	1715.65	197.391	1346.05	1910.59	3675.4	1016.83	766.284	2310.68	1215.12	0.440059
493-309	LZTS1	1654.12	848.73	2942.67	898.798	1757.24	9867.58	1815.17	1056.22	4174.54	4948.96	0.43482
507-121	ErbB3	19519.7	22754.8	11810.1	33304.4	45359	47235.9	18028.2	5622.74	41966.4	7560.04	0.429587
507-297	IL-24	1975.06	2274.04	1041.4	8239.71	2223.45	1920.13	1763.5	642.976	4127.76	3564.28	0.42723
507-279	IL-17F	935.372	1368.85	138.825	420.908	4471.26	868.984	814.349	623.879	1920.38	2220.45	0.424055
507-499	VEGF R2 (KDR)	2560.82	1050.01	382.202	2746.64	2075.18	4622.73	1331.01	1116.16	3148.18	1320.39	0.422786
493-191	ERRa	4672.5	3296.52	4413.52	2708.98	22829.1	3798.75	4127.52	731.221	9778.95	11314.9	0.422082
507-231	IL-1 F7 / FIL1 zeta	230.897	983.234	698.896	1275.61	1516.86	1759.84	637.676	379.886	1517.43	242.114	0.420233
507-210	ICAM-3 (CD50)	2337.78	2189.32	1917.3	3257.96	6482.42	5656.33	2148.13	213.243	5132.23	1674.9	0.418557
507-453	TGF-beta RII	2146.38	1150.38	0.867655	1765.45	1834.38	4298.3	1099.21	1073.67	2632.71	1442.85	0.417519
507-274	IL-17B	1157.1	1714.61	4692.06	10958.4	3145.69	4051.49	2521.26	1900.52	6051.87	4273.27	0.416608
507-397	PDGF-AA	1990.34	1541.42	1816	3496.76	4734.61	4729.67	1782.59	226.32	4320.34	713.251	0.412603
507-332	Lymphotoxin beta R / TNFRSF3	1703.14	845.514	185.244	748.83	2301.98	3588.4	911.299	761.082	2213.07	1421.87	0.41178
507-422	SCF R /CD117	2607.52	1176.88	117.784	1749.13	3255.08	4489.11	1300.73	1249.48	3164.44	1372.24	0.411045
507-342	MFRP	6762.79	10349.8	7318.45	45233.2	7101.13	7295.76	8143.69	1930.67	19876.7	21959.6	0.40971
493-98	CCK	8816.5	12794.4	4699.86	2247.94	23044.3	39018.2	8770.26	4047.47	21436.8	18437.8	0.409121
507-38	BMP-4	885.177	1759.89	996.502	2379.42	3343.2	3240.43	1213.86	476.143	2987.68	529.273	0.406287
507-52	CCR2	465.286	908.949	577.424	1136.67	2303.8	1367.16	650.553	230.695	1602.54	618.145	0.405951
493-334	Neuropeptide Y	15568.6	23994.9	4524.3	3144.54	44258.3	61559.8	14695.9	9764.58	36320.9	30005.6	0.404613
507-360	MMP-12	3788.19	2496.06	1340.09	3258.39	12409.9	3203.42	2541.45	1224.68	6290.56	5299.56	0.40401
507-401	PDGF-D	543.633	774.985	0.867655	367.436	2153.46	770.935	439.829	397.361	1097.28	936.668	0.400836
507-341	MFG-E8	1722.34	566.111	671.348	4074.43	1682.49	1703.84	986.6	639.34	2486.92	1374.87	0.396715
507-298	IL-26	1004.55	4950.39	1952.22	15068.5	2756.63	2161.41	2635.72	2059.8	6662.18	7286.18	0.395625
507-213	IFN-alpha / beta R2	3109.91	4117.19	8201.51	7591.81	24161.9	7481.53	5142.87	2696.32	13078.4	9598.74	0.393233
493-403	RELM alpha	10452.2	13363.3	4063.71	2132.44	27831.6	40952.8	9293.09	4756.94	23639	19746.9	0.393126
507-103	EDA-A2	2536.16	1165.19	108.891	7326.16	1259.21	1129.97	1270.08	1217.03	3238.45	3540.66	0.392188
507-376	Neurturin	907.438	2609.16	669.396	2350.21	3029.57	5368.67	1395.33	1057.92	3582.82	1583.45	0.389451
507-221	IGFBP-6	1086.18	435.068	505.626	2004.04	1675.23	1582.24	675.623	357.295	1753.84	221.612	0.385226
507-287	IL-20	2415.25	2525.28	4771.45	9931.71	3067.93	12484.4	3237.33	1329.73	8494.69	4869.95	0.3811
507-484	TRAIL R4 / TNFRSF10D	957.415	511.649	785.661	1258.43	1244.69	3468.73	751.575	224.829	1990.62	1280.1	0.377559
507-8	Activin RIIA	1796.54	21652.2	4658.44	31603.1	27711.4	15396.8	9369.07	10733.3	24903.8	8460.08	0.376211
507-233	IL-1 F9 / IL-1 H1	4401.01	2652.77	1810.8	5505.31	4933.68	13295.7	2954.86	1321.27	7911.58	4671.58	0.373485
507-214	IFN-beta	1769.92	986.155	3027.9	7201.39	2956.47	5348.24	1927.99	1030.01	5168.7	2128.15	0.373013
507-446	TFPI	795.699	1033.31	1270.68	1204.31	3557.31	3728.51	1033.23	237.491	2830.04	1410.52	0.365094
507-310	I-TAC / CXCL11	9621.07	20193	56192.4	117441	55391.8	63653.1	28668.8	24415.2	78828.6	33693.4	0.363686
507-67	Cerberus 1	394.14	252.694	242.943	937.165	795.495	726.236	296.592	84.6189	819.632	107.516	0.361861
507-497	VE-Cadherin	2236.95	667.105	513.218	1631.23	1558.07	6265.53	1139.09	953.882	3151.61	2696.98	0.361431
507-365	MMP-19	1611.48	2243.16	7320.4	8860.12	13043.6	9052.72	3725.01	3129.68	10318.8	2361.72	0.360992
507-22	AR (Amphiregulin)	473.579	683.798	1051.81	735.945	1834.12	3620.85	736.397	292.684	2063.64	1456.08	0.356844
493-192	Erythropoietin R	12891.9	11006.9	4646.09	4577.07	55632.6	20753.6	9514.96	4320.62	26987.8	26092.4	0.352565
507-217	IGFBP-1	252.939	555.26	156.395	681.613	1296.79	788.238	321.531	208.091	922.215	328.747	0.348651
507-79	Csk	605.395	870.137	2131.83	1267.45	3221.12	6218.43	1202.45	815.675	3569	2493.75	0.336916
507-358	MMP-10	2623.23	4272.43	8214.74	9282.74	27306.6	8594.92	5036.8	2873.05	15061.4	10610.2	0.334418
507-466	TIMP-3	1636.79	956.942	93.4898	1944.98	2005.72	4140.65	895.741	773.469	2697.12	1250.51	0.332111
493-253	Hemopexin	5016.52	3139.47	1000.22	2295.15	3262.21	22348.5	3052.07	2009.58	9301.95	11309	0.328111
507-271	IL-15 R alpha	797.009	770.603	321.466	1569.17	3354.35	957.661	629.693	267.258	1960.39	1245.32	0.321207
507-147	FGF-19	1232.83	790.635	1138.15	874.243	7912.18	1104.25	1053.87	232.833	3296.89	3998.61	0.319656
507-322	LIF	264.942	2317.03	1464.38	5008.38	4598.01	3175.54	1348.78	1030.91	4260.64	961.865	0.316568
507-5	Activin RIA / ALK-2	2482.25	1874.03	44.6842	2299.96	6311.34	5461.19	1466.99	1268.74	4690.83	2113.74	0.312735
507-456	Thrombopoietin (TPO)	863.79	3205.94	1195.63	3563.97	6495.12	7001.62	1755.12	1267.36	5686.9	1855.87	0.308625
493-344	Omentin	6294.78	8538.58	3819.48	2408.44	23173	34881.1	6217.62	2360.49	20154.2	16445.5	0.308503
507-467	TIMP-4	2264.45	1717.11	85.464	1242.54	2711.27	9330.04	1355.67	1133.57	4427.95	4308.39	0.306163
507-320	Leptin R	594.047	1353.41	624.495	1738.39	3374.57	3349.05	857.316	429.897	2820.67	937.366	0.303941
507-384	NT-3	4661.8	3334.48	6174.67	3279	36963.7	6502.96	4723.65	1421.1	15581.9	18587.2	0.30315
507-44	BMPR-IA / ALK-3	342.199	636.014	0.867655	960.787	1152.42	1184.52	326.36	317.869	1099.24	120.975	0.296896
507-277	IL-17D	1158.85	2648.6	997.369	3225.32	2049	11165.3	1601.61	910.309	5479.89	4958.75	0.29227
507-92	D6	1893.01	1188.14	403.243	2147.28	4904.13	4920.48	1161.46	745.24	3990.63	1596.41	0.291048
507-399	PDGF-BB	878.849	1111.35	214.745	1224.93	3804.59	2753.06	734.983	465.296	2594.19	1297.15	0.283318
493-47	Apelin	10855.7	15735.8	3809.12	1424.67	45027.9	62141.1	10133.5	5996.04	36197.9	31306.5	0.279948
507-276	IL-17C	1412.66	2125.47	4304	20928.2	4385.46	3011.16	2614.04	1506.32	9441.59	9971.36	0.276865
493-467	Transferrin	6096.51	2676	2812.46	34596.8	3819.75	5179.53	3861.66	1936.64	14532	17389.9	0.265734
493-292	pro-Glucagon	3878.76	4287.56	2659.58	988.804	9739.06	30252.8	3608.63	846.938	13660.2	15020.9	0.264171
507-232	IL-1 F8 / FIL1 eta	624.164	858.869	467.666	654.126	5694.18	1064.6	650.233	196.9	2470.97	2798.92	0.263149
507-348	MIP-1d	741.14	597.411	464.412	1116.69	2021.79	3747.25	600.988	138.398	2295.24	1336.43	0.26184
507-122	ErbB4	616.089	391.666	0.867655	1642.4	1812.87	408.298	336.207	311.337	1287.86	766.473	0.26106
507-208	ICAM-1	2092.04	773.733	1890.84	769.231	13295.8	4935.38	1585.54	710.203	6333.48	6379.26	0.250342
507-51	CCR1	815.777	837.168	393.048	1920.29	1999.24	4779.65	681.998	250.466	2899.72	1628.54	0.235194
507-93	DAN	126.142	302.983	0.867655	549.328	579.06	734.647	143.331	151.789	621.012	99.5276	0.230802
507-392	OX40 Ligand / TNFSF4	3779.9	2537.17	2245.49	4222.4	11966.9	21206.5	2854.19	814.848	12465.3	8503	0.228971
493-489	VWF	31890.2	28476	15593.4	277547	27398	27783.1	25319.9	8594.59	110909	144312	0.228293
507-336	MCP-3	1747.22	674.2	0.867655	2347.21	6008.07	2485.11	807.43	880.767	3613.46	2074.94	0.22345
507-68	Chem R23	1396.07	311.956	404.761	4260.84	1983.94	3383.65	704.264	600.92	3209.48	1148.4	0.219433
507-406	PlGF	1201.84	1715.44	758.764	1683.63	13615.4	2397.4	1225.35	478.772	5898.82	6692.31	0.207728
507-128	Fas Ligand	534.031	859.704	2433.34	2412.06	10154.6	8262.08	1275.69	1015.69	6942.9	4036.3	0.18374
507-154	Follistatin-like 1	1716.67	2303.25	2540.49	10817.3	7753.81	18520.9	2186.81	424.078	12364	5547.7	0.176868
507-32	beta-NGF	3855.85	1755.92	1131.86	7677.92	28757.1	3567.74	2247.88	1427.08	13334.2	13513.7	0.168579
507-318	Lefty - A	13695.6	14222.7	39662.7	24449.2	172457	215358	22527	14842.3	137421	100161	0.163926
507-366	MMP-20	1170.63	3335.94	7027.35	11749.3	38203.5	22130.3	3844.64	2961.31	24027.7	13328.7	0.160009
507-108	EG-VEGF / PK1	1086.61	2696.8	2222.06	2770.26	32131.1	2639.64	2001.82	827.378	12513.7	16989.3	0.159971
507-96	Decorin	1234.58	888.708	926.655	2998.97	2289.8	15900.3	1016.65	189.685	7063.02	7661.51	0.143939
507-408	Pref-1	402.869	838.42	69.8462	1122.92	4158.66	3943.59	437.045	385.425	3075.06	1694.01	0.142126
493-248	HAI-2	2780.72	3618	1323.47	732.004	62634.7	786.293	2574.06	1161.14	21384.3	35723.9	0.120371
507-337	MCP-4 / CCL13	0.872956	0.834664	0.867655	1046.9	700.367	453.477	0.858425	0.0207478	733.582	298.103	0.00117018
507-292	IL-22	0.872956	0.834664	0.867655	427.78	2620.03	960.785	0.858425	0.0207478	1336.2	1143.32	0.000642439

## Sheet: the downregulated DEPs
								Ta3, Tb3, Tc3		Ca, Cb, Cc		Ratio of Mean
Code	Gene Symbol	Ta3	Tb3	Tc3	Ca	Cb	Cc	Mean	SD	Mean	SD	Ta3,Tb3,Tc3/Ca,Cb,Cc
507-347	MIP-1b	1826.66	2782.77	2742.22	3062.97	7527.78	4249.03	2450.55	540.685	4946.59	2312.7	0.495402
507-382	NRG2	3289.95	4057.72	14945.4	9486.32	17559.7	17968.7	7431.01	6518.93	15004.9	4783.61	0.495238
507-452	TGF-beta RI / ALK-5	632.893	1044.79	0.867655	432.505	1991.2	967.033	559.517	525.815	1130.25	792.062	0.49504
493-74	BMP-9	3874.17	4090.44	2524.19	2963.26	3772.49	14456.2	3496.27	848.76	7063.98	6414.6	0.494943
507-65	CD40 Ligand / TNFSF5 /CD154	50651.7	119420	92942.1	116818	217771	199776	87671.2	34685.7	178122	53847.3	0.492198
507-440	SPARC	4618.81	7192.3	2857.62	5339.95	12477.3	12000.9	4889.58	2179.99	9939.38	3990.34	0.49194
493-240	Pancreastatin	3459.24	3373.44	4421.62	1883.51	8482.52	12643	3751.44	581.982	7669.68	5425.61	0.489125
507-45	BMPR-IB / ALK-6	8544.49	18926.8	14053.8	48295.8	17920.3	18959.8	13841.7	5194.42	28391.9	17245.1	0.487523
507-17	Angiopoietin-like 2	556.728	1270.36	777.419	2015.42	2013.49	1315.01	868.168	365.368	1781.31	403.826	0.487377
507-132	FGF R4	24174.3	26898.9	40019.9	52776.7	110071	26549.2	30364.4	8472.18	63132.4	42713.1	0.480964
507-395	PDGF R alpha	11510.6	9350.11	12675.6	18031.4	31963.1	20121.7	11178.8	1687.38	23372.1	7513.13	0.478295
507-340	MDC	4118.17	3289.41	15180.9	7131.6	18050.9	22459	7529.5	6639.27	15880.5	7890.84	0.474135
507-447	TGF-alpha	718.443	660.219	0.867655	287.549	2015.05	610.163	459.843	398.549	970.92	918.516	0.473616
493-447	SSEA-4	1399.06	992.962	1217.23	4500.29	1571.07	1743.73	1203.09	203.418	2605.03	1643.61	0.461832
507-202	HGF	1634.83	959.863	292.183	1673.75	1304.83	3275.03	962.291	671.326	2084.54	1047.37	0.461633
507-263	IL-12 p40	1805.71	2054.52	287.845	1397.8	1607.84	6006.23	1382.69	956.293	3003.96	2602.16	0.460291
507-30	beta-Catenin	792.426	712.385	418.21	1640.68	935.724	1625.5	641.007	197.055	1400.64	402.697	0.457654
507-403	Pentraxin3 / TSG-14	767.328	938.788	30.8017	705.451	2211.78	893.977	578.973	482.409	1270.4	820.689	0.455739
507-483	TRAIL R3 / TNFRSF10C	923.587	756.205	740.977	1336.6	1699.6	2277.72	806.923	101.321	1771.3	474.64	0.455553
493-266	HTRA2	1234.27	3870.57	2160.44	10601.5	2926.28	2422.17	2421.76	1337.43	5316.64	4583.73	0.455505
507-84	CXCL14 / BRAK	14412.3	29110.1	44057.6	38527.9	79083.2	75104.9	29193.3	14822.8	64238.7	22354.8	0.454451
507-364	MMP-16 / MT3-MMP	3239.54	8324.52	3305.33	8725.9	13858.3	10798.9	4956.46	2917.01	11127.7	2581.96	0.445417
507-138	FGF-8	1703.57	1373.44	932.729	4736.08	2256.62	2039.08	1336.58	386.742	3010.59	1498.26	0.443959
507-319	Leptin (OB)	1137.46	1715.65	197.391	1346.05	1910.59	3675.4	1016.83	766.284	2310.68	1215.12	0.440059
493-309	LZTS1	1654.12	848.73	2942.67	898.798	1757.24	9867.58	1815.17	1056.22	4174.54	4948.96	0.43482
507-121	ErbB3	19519.7	22754.8	11810.1	33304.4	45359	47235.9	18028.2	5622.74	41966.4	7560.04	0.429587
507-297	IL-24	1975.06	2274.04	1041.4	8239.71	2223.45	1920.13	1763.5	642.976	4127.76	3564.28	0.42723
507-279	IL-17F	935.372	1368.85	138.825	420.908	4471.26	868.984	814.349	623.879	1920.38	2220.45	0.424055
507-499	VEGF R2 (KDR)	2560.82	1050.01	382.202	2746.64	2075.18	4622.73	1331.01	1116.16	3148.18	1320.39	0.422786
493-191	ERRa	4672.5	3296.52	4413.52	2708.98	22829.1	3798.75	4127.52	731.221	9778.95	11314.9	0.422082
507-231	IL-1 F7 / FIL1 zeta	230.897	983.234	698.896	1275.61	1516.86	1759.84	637.676	379.886	1517.43	242.114	0.420233
507-210	ICAM-3 (CD50)	2337.78	2189.32	1917.3	3257.96	6482.42	5656.33	2148.13	213.243	5132.23	1674.9	0.418557
507-453	TGF-beta RII	2146.38	1150.38	0.867655	1765.45	1834.38	4298.3	1099.21	1073.67	2632.71	1442.85	0.417519
507-274	IL-17B	1157.1	1714.61	4692.06	10958.4	3145.69	4051.49	2521.26	1900.52	6051.87	4273.27	0.416608
507-397	PDGF-AA	1990.34	1541.42	1816	3496.76	4734.61	4729.67	1782.59	226.32	4320.34	713.251	0.412603
507-332	Lymphotoxin beta R / TNFRSF3	1703.14	845.514	185.244	748.83	2301.98	3588.4	911.299	761.082	2213.07	1421.87	0.41178
507-422	SCF R /CD117	2607.52	1176.88	117.784	1749.13	3255.08	4489.11	1300.73	1249.48	3164.44	1372.24	0.411045
507-342	MFRP	6762.79	10349.8	7318.45	45233.2	7101.13	7295.76	8143.69	1930.67	19876.7	21959.6	0.40971
493-98	CCK	8816.5	12794.4	4699.86	2247.94	23044.3	39018.2	8770.26	4047.47	21436.8	18437.8	0.409121
507-38	BMP-4	885.177	1759.89	996.502	2379.42	3343.2	3240.43	1213.86	476.143	2987.68	529.273	0.406287
507-52	CCR2	465.286	908.949	577.424	1136.67	2303.8	1367.16	650.553	230.695	1602.54	618.145	0.405951
493-334	Neuropeptide Y	15568.6	23994.9	4524.3	3144.54	44258.3	61559.8	14695.9	9764.58	36320.9	30005.6	0.404613
507-360	MMP-12	3788.19	2496.06	1340.09	3258.39	12409.9	3203.42	2541.45	1224.68	6290.56	5299.56	0.40401
507-401	PDGF-D	543.633	774.985	0.867655	367.436	2153.46	770.935	439.829	397.361	1097.28	936.668	0.400836
507-341	MFG-E8	1722.34	566.111	671.348	4074.43	1682.49	1703.84	986.6	639.34	2486.92	1374.87	0.396715
507-298	IL-26	1004.55	4950.39	1952.22	15068.5	2756.63	2161.41	2635.72	2059.8	6662.18	7286.18	0.395625
507-213	IFN-alpha / beta R2	3109.91	4117.19	8201.51	7591.81	24161.9	7481.53	5142.87	2696.32	13078.4	9598.74	0.393233
493-403	RELM alpha	10452.2	13363.3	4063.71	2132.44	27831.6	40952.8	9293.09	4756.94	23639	19746.9	0.393126
507-103	EDA-A2	2536.16	1165.19	108.891	7326.16	1259.21	1129.97	1270.08	1217.03	3238.45	3540.66	0.392188
507-376	Neurturin	907.438	2609.16	669.396	2350.21	3029.57	5368.67	1395.33	1057.92	3582.82	1583.45	0.389451
507-221	IGFBP-6	1086.18	435.068	505.626	2004.04	1675.23	1582.24	675.623	357.295	1753.84	221.612	0.385226
507-287	IL-20	2415.25	2525.28	4771.45	9931.71	3067.93	12484.4	3237.33	1329.73	8494.69	4869.95	0.3811
507-484	TRAIL R4 / TNFRSF10D	957.415	511.649	785.661	1258.43	1244.69	3468.73	751.575	224.829	1990.62	1280.1	0.377559
507-8	Activin RIIA	1796.54	21652.2	4658.44	31603.1	27711.4	15396.8	9369.07	10733.3	24903.8	8460.08	0.376211
507-233	IL-1 F9 / IL-1 H1	4401.01	2652.77	1810.8	5505.31	4933.68	13295.7	2954.86	1321.27	7911.58	4671.58	0.373485
507-214	IFN-beta	1769.92	986.155	3027.9	7201.39	2956.47	5348.24	1927.99	1030.01	5168.7	2128.15	0.373013
507-446	TFPI	795.699	1033.31	1270.68	1204.31	3557.31	3728.51	1033.23	237.491	2830.04	1410.52	0.365094
507-310	I-TAC / CXCL11	9621.07	20193	56192.4	117441	55391.8	63653.1	28668.8	24415.2	78828.6	33693.4	0.363686
507-67	Cerberus 1	394.14	252.694	242.943	937.165	795.495	726.236	296.592	84.6189	819.632	107.516	0.361861
507-497	VE-Cadherin	2236.95	667.105	513.218	1631.23	1558.07	6265.53	1139.09	953.882	3151.61	2696.98	0.361431
507-365	MMP-19	1611.48	2243.16	7320.4	8860.12	13043.6	9052.72	3725.01	3129.68	10318.8	2361.72	0.360992
507-22	AR (Amphiregulin)	473.579	683.798	1051.81	735.945	1834.12	3620.85	736.397	292.684	2063.64	1456.08	0.356844
493-192	Erythropoietin R	12891.9	11006.9	4646.09	4577.07	55632.6	20753.6	9514.96	4320.62	26987.8	26092.4	0.352565
507-217	IGFBP-1	252.939	555.26	156.395	681.613	1296.79	788.238	321.531	208.091	922.215	328.747	0.348651
507-79	Csk	605.395	870.137	2131.83	1267.45	3221.12	6218.43	1202.45	815.675	3569	2493.75	0.336916
507-358	MMP-10	2623.23	4272.43	8214.74	9282.74	27306.6	8594.92	5036.8	2873.05	15061.4	10610.2	0.334418
507-466	TIMP-3	1636.79	956.942	93.4898	1944.98	2005.72	4140.65	895.741	773.469	2697.12	1250.51	0.332111
493-253	Hemopexin	5016.52	3139.47	1000.22	2295.15	3262.21	22348.5	3052.07	2009.58	9301.95	11309	0.328111
507-271	IL-15 R alpha	797.009	770.603	321.466	1569.17	3354.35	957.661	629.693	267.258	1960.39	1245.32	0.321207
507-147	FGF-19	1232.83	790.635	1138.15	874.243	7912.18	1104.25	1053.87	232.833	3296.89	3998.61	0.319656
507-322	LIF	264.942	2317.03	1464.38	5008.38	4598.01	3175.54	1348.78	1030.91	4260.64	961.865	0.316568
507-5	Activin RIA / ALK-2	2482.25	1874.03	44.6842	2299.96	6311.34	5461.19	1466.99	1268.74	4690.83	2113.74	0.312735
507-456	Thrombopoietin (TPO)	863.79	3205.94	1195.63	3563.97	6495.12	7001.62	1755.12	1267.36	5686.9	1855.87	0.308625
493-344	Omentin	6294.78	8538.58	3819.48	2408.44	23173	34881.1	6217.62	2360.49	20154.2	16445.5	0.308503
507-467	TIMP-4	2264.45	1717.11	85.464	1242.54	2711.27	9330.04	1355.67	1133.57	4427.95	4308.39	0.306163
507-320	Leptin R	594.047	1353.41	624.495	1738.39	3374.57	3349.05	857.316	429.897	2820.67	937.366	0.303941
507-384	NT-3	4661.8	3334.48	6174.67	3279	36963.7	6502.96	4723.65	1421.1	15581.9	18587.2	0.30315
507-44	BMPR-IA / ALK-3	342.199	636.014	0.867655	960.787	1152.42	1184.52	326.36	317.869	1099.24	120.975	0.296896
507-277	IL-17D	1158.85	2648.6	997.369	3225.32	2049	11165.3	1601.61	910.309	5479.89	4958.75	0.29227
507-92	D6	1893.01	1188.14	403.243	2147.28	4904.13	4920.48	1161.46	745.24	3990.63	1596.41	0.291048
507-399	PDGF-BB	878.849	1111.35	214.745	1224.93	3804.59	2753.06	734.983	465.296	2594.19	1297.15	0.283318
493-47	Apelin	10855.7	15735.8	3809.12	1424.67	45027.9	62141.1	10133.5	5996.04	36197.9	31306.5	0.279948
507-276	IL-17C	1412.66	2125.47	4304	20928.2	4385.46	3011.16	2614.04	1506.32	9441.59	9971.36	0.276865
493-467	Transferrin	6096.51	2676	2812.46	34596.8	3819.75	5179.53	3861.66	1936.64	14532	17389.9	0.265734
493-292	pro-Glucagon	3878.76	4287.56	2659.58	988.804	9739.06	30252.8	3608.63	846.938	13660.2	15020.9	0.264171
507-232	IL-1 F8 / FIL1 eta	624.164	858.869	467.666	654.126	5694.18	1064.6	650.233	196.9	2470.97	2798.92	0.263149
507-348	MIP-1d	741.14	597.411	464.412	1116.69	2021.79	3747.25	600.988	138.398	2295.24	1336.43	0.26184
507-122	ErbB4	616.089	391.666	0.867655	1642.4	1812.87	408.298	336.207	311.337	1287.86	766.473	0.26106
507-208	ICAM-1	2092.04	773.733	1890.84	769.231	13295.8	4935.38	1585.54	710.203	6333.48	6379.26	0.250342
507-51	CCR1	815.777	837.168	393.048	1920.29	1999.24	4779.65	681.998	250.466	2899.72	1628.54	0.235194
507-93	DAN	126.142	302.983	0.867655	549.328	579.06	734.647	143.331	151.789	621.012	99.5276	0.230802
507-392	OX40 Ligand / TNFSF4	3779.9	2537.17	2245.49	4222.4	11966.9	21206.5	2854.19	814.848	12465.3	8503	0.228971
493-489	VWF	31890.2	28476	15593.4	277547	27398	27783.1	25319.9	8594.59	110909	144312	0.228293
507-336	MCP-3	1747.22	674.2	0.867655	2347.21	6008.07	2485.11	807.43	880.767	3613.46	2074.94	0.22345
507-68	Chem R23	1396.07	311.956	404.761	4260.84	1983.94	3383.65	704.264	600.92	3209.48	1148.4	0.219433
507-406	PlGF	1201.84	1715.44	758.764	1683.63	13615.4	2397.4	1225.35	478.772	5898.82	6692.31	0.207728
507-128	Fas Ligand	534.031	859.704	2433.34	2412.06	10154.6	8262.08	1275.69	1015.69	6942.9	4036.3	0.18374
507-154	Follistatin-like 1	1716.67	2303.25	2540.49	10817.3	7753.81	18520.9	2186.81	424.078	12364	5547.7	0.176868
507-32	beta-NGF	3855.85	1755.92	1131.86	7677.92	28757.1	3567.74	2247.88	1427.08	13334.2	13513.7	0.168579
507-318	Lefty - A	13695.6	14222.7	39662.7	24449.2	172457	215358	22527	14842.3	137421	100161	0.163926
507-366	MMP-20	1170.63	3335.94	7027.35	11749.3	38203.5	22130.3	3844.64	2961.31	24027.7	13328.7	0.160009
507-108	EG-VEGF / PK1	1086.61	2696.8	2222.06	2770.26	32131.1	2639.64	2001.82	827.378	12513.7	16989.3	0.159971
507-96	Decorin	1234.58	888.708	926.655	2998.97	2289.8	15900.3	1016.65	189.685	7063.02	7661.51	0.143939
507-408	Pref-1	402.869	838.42	69.8462	1122.92	4158.66	3943.59	437.045	385.425	3075.06	1694.01	0.142126
493-248	HAI-2	2780.72	3618	1323.47	732.004	62634.7	786.293	2574.06	1161.14	21384.3	35723.9	0.120371
507-337	MCP-4 / CCL13	0.872956	0.834664	0.867655	1046.9	700.367	453.477	0.858425	0.0207478	733.582	298.103	0.00117018
507-292	IL-22	0.872956	0.834664	0.867655	427.78	2620.03	960.785	0.858425	0.0207478	1336.2	1143.32	0.000642439

## Sheet: the 10 most downregulated DEPs
Absolute value								Ta3, Tb3, Tc3		Ca, Cb, Cc		Ratio of Mean
Code	Gene Symbol	Ta3	Tb3	Tc3	Ca	Cb	Cc	Mean	SD	Mean	SD	Ta3,Tb3,Tc3/Ca,Cb,Cc
507-154	Follistatin-like 1	1716.67	2303.25	2540.49	10817.3	7753.81	18520.9	2186.81	424.078	12364	5547.7	0.176868
507-32	beta-NGF	3855.85	1755.92	1131.86	7677.92	28757.1	3567.74	2247.88	1427.08	13334.2	13513.7	0.168579
507-318	Lefty - A	13695.6	14222.7	39662.7	24449.2	172457	215358	22527	14842.3	137421	100161	0.163926
507-366	MMP-20	1170.63	3335.94	7027.35	11749.3	38203.5	22130.3	3844.64	2961.31	24027.7	13328.7	0.160009
507-108	EG-VEGF / PK1	1086.61	2696.8	2222.06	2770.26	32131.1	2639.64	2001.82	827.378	12513.7	16989.3	0.159971
507-96	Decorin	1234.58	888.708	926.655	2998.97	2289.8	15900.3	1016.65	189.685	7063.02	7661.51	0.143939
507-408	Pref-1	402.869	838.42	69.8462	1122.92	4158.66	3943.59	437.045	385.425	3075.06	1694.01	0.142126
493-248	HAI-2	2780.72	3618	1323.47	732.004	62634.7	786.293	2574.06	1161.14	21384.3	35723.9	0.120371
507-337	MCP-4 / CCL13	0.872956	0.834664	0.867655	1046.9	700.367	453.477	0.858425	0.0207478	733.582	298.103	0.00117018
507-292	IL-22	0.872956	0.834664	0.867655	427.78	2620.03	960.785	0.858425	0.0207478	1336.2	1143.32	0.000642439

## Sheet: the upregulated DEPs
								Ta3, Tb3, Tc3		Ca, Cb, Cc		Ratio of Mean
Code	Gene Symbol	Ta3	Tb3	Tc3	Ca	Cb	Cc	Mean	SD	Mean	SD	Ta3,Tb3,Tc3/Ca,Cb,Cc
507-207	I-309	2613.63	33906.8	255.091	2058.58	1252.99	1926.86	12258.5	18785	1746.14	432.133	7.02032
507-420	SAA	88945.7	18350.5	46685	14282.1	5649.34	3791.95	51327.1	35525.8	7907.8	5597.88	6.49069
493-338	Notch-1	31559.9	1092.64	993.092	1300.99	1516.79	2625.93	11215.2	17619.1	1814.57	710.894	6.18065
507-418	S100 A8/A9	73100.2	50396	96431.4	29220	12730.5	8032.09	73309.2	23018.4	16660.9	11127.4	4.40008
493-163	D-Dimer	12933.6	8409.09	41331.5	9777.89	2878.39	2436.7	20891.4	17845.6	5030.99	4116.86	4.15254
507-302	IL-31	1497.77	2827.63	25950.7	1534.17	4676.81	1347.21	10092	13750.1	2519.4	1870.71	4.00574
507-385	NT-4	2123.68	2105.44	31401.9	3633.12	1937.54	3365.39	11877	16909.1	2978.69	911.538	3.98734
493-147	CRP	84936.2	67690	339364	81679.9	24496.3	17560.3	163997	152117	41245.5	35188.5	3.97611
507-357	MMP-9	44718.9	34678.2	7388.08	7971.05	6660.49	7661.53	28928.4	19318.2	7431.02	685.014	3.89292
493-419	SCG3	25208	36571.7	36170.8	5187.29	14596.3	6376.89	32650.1	6448.18	8720.16	5123.53	3.74422
493-446	SSEA-1	11561.1	10682.8	18449.9	3645.55	4038.81	3964.4	13564.6	4253.53	3882.92	208.911	3.49341
507-386	Orexin A	1758.57	1651.38	8419.72	1318.56	659.673	1510.87	3943.23	3877.13	1163.03	446.402	3.39047
507-70	Chordin-Like 2	34794.5	26558.8	39917.3	14926.3	10182.5	5015.4	33756.9	6739.45	10041.4	4956.98	3.36176
507-80	CTACK / CCL27	45305.1	85885.2	34067.8	24704.1	15444.6	10112.5	55086.1	27258.2	16753.7	7383.35	3.28798
493-228	Gastrin	3732.36	5315.78	40952.6	7706.19	1767.14	5803.72	16666.9	21046.9	5092.35	3032.76	3.27293
507-115	EN-RAGE	3723.38	5201.21	3469.97	250.397	2687.94	872.108	4131.52	935.003	1270.15	1266.58	3.25278
507-123	Erythropoietin	98351.8	99286.2	82840	46128.3	23778.3	17092.7	93492.7	9237.3	28999.8	15205.7	3.22391
507-144	FGF-16	65267	31779	13286	12862.4	10846.6	12592.3	36777.3	26348.5	12100.5	1094.21	3.03933
493-384	Pro-Cathepsin B	7890.8	2680.81	7693.38	2108.53	1974.38	2112.17	6088.33	2952.65	2065.03	78.5236	2.94831
507-225	IGF-II	26046.4	31640.4	35579.1	15853.6	10507.1	5312.43	31088.6	4790.23	10557.7	5270.78	2.94464
493-119	Chemerin	1851.08	15372.3	1042.97	1627.66	2889.24	1802.18	6088.79	8049.92	2106.36	683.59	2.89067
493-210	Fibrinogen	133245	109987	242381	53931.7	64157.9	53395.6	161871	70686.6	57161.7	6064.8	2.83181
493-300	LOX-1	3582.67	1042.32	344.635	781.098	487.927	494.38	1656.54	1704.16	587.802	167.431	2.8182
493-269	IGFBP-5	4372.14	870.204	1756.86	702.422	894.107	918.365	2333.07	1820.69	838.298	118.295	2.7831
507-200	Hepassocin	10858.5	12381.8	6088.12	4153.68	3312.62	3172.9	9776.14	3283.48	3546.4	530.538	2.75664
493-390	Pro-MMP-7	3365.36	439.109	1721.88	1269.52	614.379	141.436	1842.11	1466.83	675.112	566.49	2.72861
493-26	IL-36RN	607.944	12731.6	2701.36	1016.18	3634.23	1306.83	5346.96	6480.36	1985.75	1435	2.69267
493-93	Cathepsin B	5767.59	12295	2462.97	1414.29	2759.92	3488.75	6841.87	5003.29	2554.32	1052.41	2.67855
507-239	IL-1 R9	1033.14	966.958	7164.66	1161.79	1345.52	956.459	3054.92	3559.29	1154.59	194.633	2.64589
493-429	Serpin A9	2310.32	6397.2	21449	3383.08	5842.99	2175.14	10052.2	10079.2	3800.4	1869.2	2.64502
493-453	TACE	3705.44	1365.4	5463.62	1109.34	1820.15	1060.77	3511.49	2055.98	1330.08	425.101	2.64005
493-109	CD71	8351.68	12563	97615.1	30429.2	9207.7	5998.43	39509.9	50364.6	15211.8	13276	2.59733
493-484	VIP Receptor 2	1037.97	782.383	5122.88	1440.09	739.235	513.432	2314.41	2435.56	897.586	483.199	2.57848
507-434	Smad 5	1686.99	6971.11	1981.72	961.217	2188.71	1090.8	3546.61	2969.37	1413.58	674.408	2.50896
507-72	CNTF	185467	180853	179834	108900	70053.1	39819.9	182051	3001.79	72924.4	34629.5	2.49644
493-133	COCO	4367.88	1629.51	2006.91	638.852	1109.01	1464.73	2668.1	1484.1	1070.87	414.26	2.49153
507-218	IGFBP-2	5045.25	3659.37	15490.2	1579.26	5480.08	2655.5	8064.96	6467.71	3238.28	2014.65	2.49051
493-167	DLL1	10423.7	1070.53	453.467	986.286	2939.38	949.042	3982.56	5586.7	1624.9	1138.52	2.45095
507-421	SCF	13126.4	1847.74	1407.77	1413.48	2190.53	3115.94	5460.64	6642.4	2239.98	852.309	2.43781
493-83	Cadherin-13	1183.06	1312.52	8131.3	1901.13	1391.93	1092.74	3542.29	3974.72	1461.94	408.719	2.42302
507-326	Lipocalin-2	47223	63554.4	24655.9	23556	18002.4	15078.2	45144.5	19532.4	18878.9	4306.35	2.39127
493-56	ApoE	9525.55	8650.12	18701	4257.96	7492.62	3704.46	12292.2	5567.37	5151.68	2046.11	2.38606
507-186	Glut5	22212.6	35360.9	26961.9	14622.7	13224.6	7637.98	28178.5	6658.07	11828.4	3695.74	2.38227
493-368	PGRP-S	11384.5	8514.22	6192.41	3583.23	4227.21	3171.01	8697.05	2600.87	3660.48	532.322	2.37593
507-182	Glucagon	11522.6	28066.8	25627.1	14572.9	9224.27	4360.06	21738.8	8931.22	9385.73	5108.32	2.31616
507-165	GCP-2 / CXCL6	6969.46	1236.55	2010.79	1205.82	1398.4	1880.24	3405.6	3110.58	1494.82	347.394	2.27827
493-295	Legumain	6478.61	3553.57	5979.6	1009.89	3372.7	2684.7	5337.26	1564.74	2355.76	1215.26	2.26562
507-153	Follistatin	395311	495529	423585	261005	194002	126515	438142	51670.8	193841	67245.3	2.26032
493-286	Kallikrein 14	1856.33	1232.71	4753.62	1210.99	1147.65	1132.78	2614.22	1878.83	1163.81	41.5309	2.24627
493-328	Galanin	238119	198354	396634	163831	129833	84068.2	277702	104899	125911	40025.8	2.20555
493-259	HSP20	1329.14	1108.35	8546.55	2376.65	1624.72	1008.78	3661.35	4232.15	1670.05	685.063	2.19235
507-343	MICA	4726.62	2211.44	15481.6	3327.54	3536.83	3521.84	7473.21	7048.54	3462.07	116.748	2.1586
493-366	PEPSINOGEN II	6580.37	1794.9	647.162	1081.96	1967.04	1157.32	3007.48	3146.98	1402.1	490.694	2.14497
493-332	Netrin G2	34022.2	7946.58	8429.62	9553.51	6309.52	7783.5	16799.5	14917.3	7882.18	1624.24	2.13132
507-433	Smad 4	4880.26	35230.1	11136.6	5323.63	10443	8318.79	17082.3	16024.7	8028.49	2572.02	2.12771
493-297	LIMPII	2307.04	2719.59	6384.16	1119.09	3050.18	1258.07	3803.6	2244.33	1809.11	1077.04	2.10246
493-365	PEPSINOGEN I	11860.8	15411.4	8141.67	3091.98	5636.39	8304.68	11804.6	3635.21	5677.68	2606.59	2.07913
493-336	NM23-H1/H2	2153.41	2686.9	2467.51	793.687	2059	703.951	2435.94	268.141	1185.55	757.763	2.0547
507-146	FGF-18	15065.3	6354.09	4356.71	4107.5	4839.59	3629.5	8592.02	5694.25	4192.2	609.473	2.04953
507-57	CCR7	283223	10874.4	231064	231143	13963.5	11211.7	175054	144555	85439.4	126190	2.04886
493-272	IL-34	9042.68	1813.49	3488.45	1857.39	2822.82	2337.24	4781.54	3784.09	2339.15	482.719	2.04413
507-430	Siglec-9	140925	198633	139998	146147	44356.2	44212	159852	33588.9	78238.4	58810.6	2.04314
507-77	CRTH-2	34071	25887.1	35728.5	23077.4	18067	6404.67	31895.5	5269.05	15849.7	8554.65	2.01238
493-335	NF1	123110	88127.2	318913	155620	52871.4	56389.3	176717	124382	88293.5	58332.8	2.00147
493-482	VEGF R1	4360.65	563.149	413.95	804.072	924.762	938.385	1779.25	2236.8	889.073	73.9277	2.00124

## Sheet: the 10 most upregulated DEPs
Absolute value								Ta3, Tb3, Tc3		Ca, Cb, Cc		Ratio of Mean
Code	Gene Symbol	Ta3	Tb3	Tc3	Ca	Cb	Cc	Mean	SD	Mean	SD	Ta3,Tb3,Tc3/Ca,Cb,Cc
507-207	I-309	2613.63	33906.8	255.091	2058.58	1252.99	1926.86	12258.5	18785	1746.14	432.133	7.02032
507-420	SAA	88945.7	18350.5	46685	14282.1	5649.34	3791.95	51327.1	35525.8	7907.8	5597.88	6.49069
493-338	Notch-1	31559.9	1092.64	993.092	1300.99	1516.79	2625.93	11215.2	17619.1	1814.57	710.894	6.18065
507-418	S100 A8/A9	73100.2	50396	96431.4	29220	12730.5	8032.09	73309.2	23018.4	16660.9	11127.4	4.40008
493-163	D-Dimer	12933.6	8409.09	41331.5	9777.89	2878.39	2436.7	20891.4	17845.6	5030.99	4116.86	4.15254
507-302	IL-31	1497.77	2827.63	25950.7	1534.17	4676.81	1347.21	10092	13750.1	2519.4	1870.71	4.00574
507-385	NT-4	2123.68	2105.44	31401.9	3633.12	1937.54	3365.39	11877	16909.1	2978.69	911.538	3.98734
493-147	CRP	84936.2	67690	339364	81679.9	24496.3	17560.3	163997	152117	41245.5	35188.5	3.97611
507-357	MMP-9	44718.9	34678.2	7388.08	7971.05	6660.49	7661.53	28928.4	19318.2	7431.02	685.014	3.89292
493-419	SCG3	25208	36571.7	36170.8	5187.29	14596.3	6376.89	32650.1	6448.18	8720.16	5123.53	3.74422
