# Supplementary material for: Protein Network Analysis of the Serum and Their Functional Implication in Patients Subjected to Traumatic Brain Injury
Source: Front Neurosci. 2019 Jan 31;12:1049. doi: 10.3389/fnins.2018.01049 (PMC6365836; doi:10.3389/fnins.2018.01049)
Supplement: Data Sheet S4 — The GO and Pathway analysis of downregulated DEPs. [file Table_4.xlsx]

## Sheet: BP
BP: biological process
#pathway ID	pathway description	observed gene count	false discovery rate	matching proteins in your network (IDs)	matching proteins in your network (labels)
GO.0044763	single-organism cellular process	38	0.028	ENSP00000000442,ENSP00000200557,ENSP00000216492,ENSP00000222390,ENSP00000229134,ENSP00000242152,ENSP00000244241,ENSP00000249075,ENSP00000255674,ENSP00000260228,ENSP00000261405,ENSP00000261796,ENSP00000265801,ENSP00000267101,ENSP00000268150,ENSP00000289749,ENSP00000292301,ENSP00000293276,ENSP00000295633,ENSP00000296140,ENSP00000302648,ENSP00000305464,ENSP00000321797,ENSP00000340292,ENSP00000344115…	ADAM11,APLN,CCL15,CCL7,CCR1,CCR2,CDH5,CER1,CHGA,CTNNB1,DLK1,EDA,ERBB3,ESRRA,FASLG,FGF8,FSTL1,HGF,ICAM2,IFNB1,IL17B,IL17C,IL24,IL26,LIF,LZTS1,MFGE8,MMP20,MPL,NBL1,NGF,NPY,NRG2,NRTN,NTF3,PGF,RTTN,VWF
GO.0044700	single organism signaling	33	3.44e-06	ENSP00000000442,ENSP00000200557,ENSP00000220003,ENSP00000222390,ENSP00000229134,ENSP00000231061,ENSP00000242152,ENSP00000244241,ENSP00000249075,ENSP00000258080,ENSP00000261796,ENSP00000267101,ENSP00000292301,ENSP00000293276,ENSP00000295633,ENSP00000296140,ENSP00000302648,ENSP00000305464,ENSP00000340292,ENSP00000344115,ENSP00000344456,ENSP00000354910,ENSP00000356694,ENSP00000358525,ENSP00000361548…	ADAM11,APLN,CCL15,CCL7,CCR1,CCR2,CDH5,CER1,CSK,CTNNB1,DLK1,EDA,ERBB3,ESRRA,FASLG,FSTL1,HGF,HTRA2,ICAM2,IFNB1,IL17B,IL17C,IL26,LIF,MPL,NGF,NPY,NRG2,NRTN,NTF3,PGF,SPARC,TF
GO.0007154	cell communication	33	4.96e-06	ENSP00000000442,ENSP00000200557,ENSP00000220003,ENSP00000222390,ENSP00000229134,ENSP00000231061,ENSP00000242152,ENSP00000244241,ENSP00000249075,ENSP00000258080,ENSP00000261796,ENSP00000267101,ENSP00000292301,ENSP00000293276,ENSP00000295633,ENSP00000296140,ENSP00000302648,ENSP00000305464,ENSP00000340292,ENSP00000344115,ENSP00000344456,ENSP00000354910,ENSP00000356694,ENSP00000358525,ENSP00000361548…	ADAM11,APLN,CCL15,CCL7,CCR1,CCR2,CDH5,CER1,CSK,CTNNB1,DLK1,EDA,ERBB3,ESRRA,FASLG,FSTL1,HGF,HTRA2,ICAM2,IFNB1,IL17B,IL17C,IL26,LIF,MPL,NGF,NPY,NRG2,NRTN,NTF3,PGF,SPARC,TF
GO.0050896	response to stimulus	32	0.00525	ENSP00000000442,ENSP00000052754,ENSP00000200557,ENSP00000216492,ENSP00000222390,ENSP00000229134,ENSP00000233156,ENSP00000242152,ENSP00000244241,ENSP00000249075,ENSP00000261405,ENSP00000267101,ENSP00000268150,ENSP00000292301,ENSP00000293276,ENSP00000296140,ENSP00000302648,ENSP00000302924,ENSP00000305464,ENSP00000323587,ENSP00000337432,ENSP00000340292,ENSP00000344115,ENSP00000344456,ENSP00000354910…	ADAM11,APLN,CCL15,CCR1,CCR2,CDH5,CER1,CHGA,CTNNB1,DCN,DLK1,ERBB3,ESRRA,FASLG,HGF,ICAM2,IFNB1,IL17C,IL17D,IL17F,IL26,ITLN1,LIF,MFGE8,MPL,NGF,NPY,NRG2,NRTN,NTF3,TFPI,VWF
GO.0007275	multicellular organismal development	31	1.26e-06	ENSP00000000442,ENSP00000220003,ENSP00000231061,ENSP00000242152,ENSP00000255674,ENSP00000258080,ENSP00000260228,ENSP00000262768,ENSP00000265801,ENSP00000267101,ENSP00000268150,ENSP00000273145,ENSP00000289749,ENSP00000301244,ENSP00000305464,ENSP00000310901,ENSP00000321797,ENSP00000335657,ENSP00000337432,ENSP00000342235,ENSP00000344115,ENSP00000344456,ENSP00000354910,ENSP00000356694,ENSP00000362524…	ANGPTL2,APLN,CCBP2,CCK,CDH5,CER1,CSK,CSRP2,CTNNB1,EDA,ERBB3,ERBB4,ESRRA,FASLG,FGF8,HTRA2,IFNB1,IL17F,LZTS1,MFGE8,MFRP,MMP20,NBL1,NPY,NRG2,PGF,RTTN,SPARC,SPINT2,TF,TIMP2
GO.0007165	signal transduction	31	1.05e-05	ENSP00000000442,ENSP00000200557,ENSP00000220003,ENSP00000222390,ENSP00000231061,ENSP00000242152,ENSP00000244241,ENSP00000249075,ENSP00000258080,ENSP00000267101,ENSP00000292301,ENSP00000293276,ENSP00000295633,ENSP00000296140,ENSP00000302648,ENSP00000305464,ENSP00000340292,ENSP00000344115,ENSP00000344456,ENSP00000354910,ENSP00000356694,ENSP00000358525,ENSP00000361548,ENSP00000363680,ENSP00000367832…	ADAM11,APLN,CCL15,CCL7,CCR1,CCR2,CDH5,CER1,CSK,CTNNB1,DLK1,EDA,ERBB3,ESRRA,FASLG,FSTL1,HGF,HTRA2,ICAM2,IFNB1,IL17C,LIF,MPL,NGF,NPY,NRG2,NRTN,NTF3,PGF,SPARC,TF
GO.0051716	cellular response to stimulus	31	0.00101	ENSP00000000442,ENSP00000200557,ENSP00000216492,ENSP00000222390,ENSP00000231061,ENSP00000242152,ENSP00000244241,ENSP00000249075,ENSP00000258080,ENSP00000262768,ENSP00000267101,ENSP00000292301,ENSP00000293276,ENSP00000295633,ENSP00000296140,ENSP00000302648,ENSP00000305464,ENSP00000340292,ENSP00000344115,ENSP00000344456,ENSP00000354910,ENSP00000356694,ENSP00000358525,ENSP00000361548,ENSP00000363680…	ADAM11,APLN,CCL15,CCR1,CCR2,CDH5,CER1,CHGA,CTNNB1,DLK1,EDA,ERBB3,ESRRA,FASLG,FSTL1,HGF,HTRA2,ICAM2,IFNB1,IL17C,IL24,LIF,MPL,NGF,NPY,NRG2,NRTN,NTF3,SPARC,TF,TIMP2
GO.0044707	single-multicellular organism process	30	0.00064	ENSP00000000442,ENSP00000216492,ENSP00000233156,ENSP00000242152,ENSP00000255674,ENSP00000258080,ENSP00000261405,ENSP00000262768,ENSP00000265801,ENSP00000267101,ENSP00000268150,ENSP00000273145,ENSP00000289749,ENSP00000292301,ENSP00000301244,ENSP00000310901,ENSP00000321797,ENSP00000337432,ENSP00000342235,ENSP00000344115,ENSP00000344456,ENSP00000354910,ENSP00000356694,ENSP00000361548,ENSP00000362524…	ANGPTL2,CCBP2,CCR2,CDH5,CER1,CHGA,CSRP2,CTNNB1,EDA,ERBB3,ERBB4,ESRRA,FASLG,FGF8,HTRA2,IFNB1,IL17F,LZTS1,MFGE8,MFRP,MPL,NBL1,NPY,NRG2,PGF,RTTN,SPINT2,TFPI,TIMP2,VWF
GO.0019222	regulation of metabolic process	30	0.00739	ENSP00000000442,ENSP00000052754,ENSP00000220003,ENSP00000222390,ENSP00000229134,ENSP00000233156,ENSP00000249075,ENSP00000258080,ENSP00000265801,ENSP00000265983,ENSP00000267101,ENSP00000292301,ENSP00000295633,ENSP00000296140,ENSP00000301244,ENSP00000305464,ENSP00000321797,ENSP00000323587,ENSP00000335657,ENSP00000340292,ENSP00000342235,ENSP00000344456,ENSP00000356694,ENSP00000358525,ENSP00000363680…	APLN,CCK,CCR1,CCR2,CER1,CSK,CTNNB1,DCN,DLK1,EDA,ERBB3,ERBB4,ESRRA,FASLG,FGF8,FSTL1,HGF,HPX,HTRA2,IFNB1,IL24,IL26,ITLN1,LIF,LZTS1,NGF,NTF3,SPINT2,TF,TFPI
GO.0048518	positive regulation of biological process	29	0.000408	ENSP00000000442,ENSP00000052754,ENSP00000216492,ENSP00000222390,ENSP00000229134,ENSP00000231061,ENSP00000242152,ENSP00000249075,ENSP00000258080,ENSP00000261796,ENSP00000262768,ENSP00000265983,ENSP00000267101,ENSP00000268150,ENSP00000289749,ENSP00000292301,ENSP00000296140,ENSP00000305464,ENSP00000323587,ENSP00000335657,ENSP00000337432,ENSP00000342235,ENSP00000344456,ENSP00000356694,ENSP00000367832…	APLN,CCK,CCL7,CCR1,CCR2,CHGA,CTNNB1,DCN,ERBB3,ERBB4,ESRRA,FASLG,HGF,HPX,HTRA2,ICAM2,IFNB1,IL17B,IL17F,IL26,ITLN1,LIF,MFGE8,NBL1,NPY,NTF3,SPARC,TF,TIMP2
GO.0031323	regulation of cellular metabolic process	29	0.00253	ENSP00000000442,ENSP00000052754,ENSP00000220003,ENSP00000222390,ENSP00000229134,ENSP00000233156,ENSP00000249075,ENSP00000258080,ENSP00000265801,ENSP00000265983,ENSP00000267101,ENSP00000292301,ENSP00000295633,ENSP00000296140,ENSP00000301244,ENSP00000305464,ENSP00000321797,ENSP00000323587,ENSP00000335657,ENSP00000342235,ENSP00000344456,ENSP00000356694,ENSP00000358525,ENSP00000363680,ENSP00000369581…	APLN,CCK,CCR1,CCR2,CER1,CSK,CTNNB1,DCN,EDA,ERBB3,ERBB4,ESRRA,FASLG,FGF8,FSTL1,HGF,HPX,HTRA2,IFNB1,IL24,IL26,ITLN1,LIF,LZTS1,NGF,NTF3,SPINT2,TF,TFPI
GO.0048731	system development	28	3.75e-06	ENSP00000000442,ENSP00000220003,ENSP00000231061,ENSP00000242152,ENSP00000249075,ENSP00000258080,ENSP00000260228,ENSP00000262768,ENSP00000265801,ENSP00000267101,ENSP00000268150,ENSP00000289749,ENSP00000301244,ENSP00000305464,ENSP00000321797,ENSP00000335657,ENSP00000337432,ENSP00000340292,ENSP00000342235,ENSP00000344115,ENSP00000344456,ENSP00000354910,ENSP00000356694,ENSP00000363680,ENSP00000369581…	APLN,CCK,CDH5,CER1,CSK,CTNNB1,DLK1,EDA,ERBB3,ERBB4,ESRRA,FASLG,FGF8,HTRA2,IFNB1,IL17F,LIF,LZTS1,MFGE8,MMP20,NBL1,NPY,NRG2,PGF,SPARC,SPINT2,TF,TIMP2
GO.0048856	anatomical structure development	28	4.39e-05	ENSP00000000442,ENSP00000231061,ENSP00000242152,ENSP00000249075,ENSP00000258080,ENSP00000260228,ENSP00000262768,ENSP00000265801,ENSP00000267101,ENSP00000268150,ENSP00000289749,ENSP00000301244,ENSP00000305464,ENSP00000310901,ENSP00000321797,ENSP00000335657,ENSP00000337432,ENSP00000340292,ENSP00000342235,ENSP00000344115,ENSP00000344456,ENSP00000354910,ENSP00000356694,ENSP00000369581,ENSP00000370297…	APLN,CCK,CDH5,CER1,CSRP2,CTNNB1,DLK1,ERBB3,ERBB4,ESRRA,FASLG,FGF8,HTRA2,IFNB1,IL17F,LIF,LZTS1,MFGE8,MFRP,MMP20,NBL1,NPY,NRG2,PGF,SPARC,SPINT2,TF,TIMP2
GO.0044767	single-organism developmental process	28	0.000339	ENSP00000000442,ENSP00000231061,ENSP00000242152,ENSP00000255674,ENSP00000258080,ENSP00000260228,ENSP00000262768,ENSP00000265801,ENSP00000267101,ENSP00000268150,ENSP00000273145,ENSP00000289749,ENSP00000301244,ENSP00000305464,ENSP00000321797,ENSP00000335657,ENSP00000337432,ENSP00000344115,ENSP00000344456,ENSP00000354910,ENSP00000356694,ENSP00000362524,ENSP00000363680,ENSP00000369581,ENSP00000370297…	ANGPTL2,APLN,CCBP2,CCK,CDH5,CER1,CTNNB1,EDA,ERBB3,ESRRA,FASLG,FGF8,HTRA2,IFNB1,IL17F,LZTS1,MFGE8,MFRP,MMP20,NBL1,NPY,NRG2,PGF,RTTN,SPARC,SPINT2,TF,TIMP2
GO.0060255	regulation of macromolecule metabolic process	28	0.00315	ENSP00000000442,ENSP00000220003,ENSP00000222390,ENSP00000229134,ENSP00000233156,ENSP00000249075,ENSP00000258080,ENSP00000265801,ENSP00000265983,ENSP00000267101,ENSP00000292301,ENSP00000295633,ENSP00000296140,ENSP00000301244,ENSP00000321797,ENSP00000323587,ENSP00000335657,ENSP00000340292,ENSP00000342235,ENSP00000344456,ENSP00000356694,ENSP00000358525,ENSP00000363680,ENSP00000369581,ENSP00000370297…	CCK,CCR1,CCR2,CER1,CSK,CTNNB1,DLK1,EDA,ERBB3,ERBB4,ESRRA,FASLG,FGF8,FSTL1,HGF,HPX,HTRA2,IFNB1,IL24,IL26,ITLN1,LIF,LZTS1,NGF,NTF3,SPINT2,TF,TFPI
GO.0048519	negative regulation of biological process	27	0.000226	ENSP00000000442,ENSP00000216492,ENSP00000222390,ENSP00000229134,ENSP00000231061,ENSP00000233156,ENSP00000258080,ENSP00000265801,ENSP00000267101,ENSP00000289749,ENSP00000292301,ENSP00000296140,ENSP00000301244,ENSP00000305464,ENSP00000321797,ENSP00000335657,ENSP00000337432,ENSP00000340292,ENSP00000342235,ENSP00000344115,ENSP00000344456,ENSP00000356694,ENSP00000358525,ENSP00000369581,ENSP00000370297…	APLN,CCK,CCR1,CCR2,CDH5,CER1,CHGA,CTNNB1,DLK1,ERBB3,ERBB4,ESRRA,FASLG,FGF8,HGF,HTRA2,IFNB1,IL17F,IL24,IL26,LZTS1,NBL1,NGF,NTF3,SPARC,SPINT2,TFPI
GO.0032502	developmental process	27	0.00113	ENSP00000000442,ENSP00000231061,ENSP00000242152,ENSP00000255674,ENSP00000258080,ENSP00000260228,ENSP00000262768,ENSP00000265801,ENSP00000267101,ENSP00000268150,ENSP00000273145,ENSP00000289749,ENSP00000301244,ENSP00000305464,ENSP00000321797,ENSP00000335657,ENSP00000337432,ENSP00000344115,ENSP00000344456,ENSP00000354910,ENSP00000356694,ENSP00000362524,ENSP00000369581,ENSP00000370297,ENSP00000385834…	ANGPTL2,APLN,CCBP2,CCK,CDH5,CER1,CTNNB1,ERBB3,ESRRA,FASLG,FGF8,HTRA2,IFNB1,IL17F,LZTS1,MFGE8,MFRP,MMP20,NBL1,NPY,NRG2,PGF,RTTN,SPARC,SPINT2,TF,TIMP2
GO.0080090	regulation of primary metabolic process	27	0.00854	ENSP00000000442,ENSP00000220003,ENSP00000222390,ENSP00000229134,ENSP00000233156,ENSP00000249075,ENSP00000258080,ENSP00000265801,ENSP00000265983,ENSP00000267101,ENSP00000292301,ENSP00000295633,ENSP00000296140,ENSP00000301244,ENSP00000321797,ENSP00000323587,ENSP00000335657,ENSP00000342235,ENSP00000344456,ENSP00000356694,ENSP00000358525,ENSP00000363680,ENSP00000369581,ENSP00000370297,ENSP00000375795…	CCK,CCR1,CCR2,CER1,CSK,CTNNB1,EDA,ERBB3,ERBB4,ESRRA,FASLG,FGF8,FSTL1,HGF,HPX,HTRA2,IFNB1,IL24,IL26,ITLN1,LIF,LZTS1,NGF,NTF3,SPINT2,TF,TFPI
GO.0048583	regulation of response to stimulus	26	1.49e-05	ENSP00000222390,ENSP00000229134,ENSP00000242152,ENSP00000249075,ENSP00000258080,ENSP00000261796,ENSP00000262768,ENSP00000265801,ENSP00000265983,ENSP00000267101,ENSP00000289749,ENSP00000292301,ENSP00000296140,ENSP00000321797,ENSP00000335657,ENSP00000340292,ENSP00000342235,ENSP00000354910,ENSP00000358525,ENSP00000363680,ENSP00000367832,ENSP00000369581,ENSP00000370297,ENSP00000385834,ENSP00000388666…	CCK,CCL7,CCR1,CCR2,CER1,DLK1,EDA,ERBB3,ERBB4,FGF8,HGF,HPX,HTRA2,ICAM2,IFNB1,IL17B,IL26,LIF,LZTS1,NBL1,NGF,NPY,NRG2,NTF3,TF,TIMP2
GO.0006950	response to stress	26	2.28e-05	ENSP00000052754,ENSP00000216492,ENSP00000220003,ENSP00000222390,ENSP00000229134,ENSP00000231061,ENSP00000233156,ENSP00000244241,ENSP00000261405,ENSP00000261796,ENSP00000267101,ENSP00000273145,ENSP00000292301,ENSP00000295633,ENSP00000296140,ENSP00000302924,ENSP00000335657,ENSP00000337432,ENSP00000342235,ENSP00000344456,ENSP00000354910,ENSP00000361548,ENSP00000367832,ENSP00000369581,ENSP00000388666…	CCBP2,CCK,CCL7,CCR1,CCR2,CHGA,CSK,CTNNB1,DCN,ERBB3,ERBB4,FSTL1,HGF,ICAM2,IFNB1,IL17B,IL17C,IL17D,IL17F,IL26,MPL,NRG2,PGF,SPARC,TFPI,VWF
GO.0009893	positive regulation of metabolic process	26	3.11e-05	ENSP00000000442,ENSP00000052754,ENSP00000220003,ENSP00000222390,ENSP00000229134,ENSP00000249075,ENSP00000258080,ENSP00000262768,ENSP00000265983,ENSP00000267101,ENSP00000292301,ENSP00000296140,ENSP00000305464,ENSP00000321797,ENSP00000323587,ENSP00000335657,ENSP00000337432,ENSP00000342235,ENSP00000344456,ENSP00000356694,ENSP00000358525,ENSP00000363680,ENSP00000369581,ENSP00000375795,ENSP00000385834…	APLN,CCK,CCR1,CCR2,CSK,CTNNB1,DCN,EDA,ERBB3,ERBB4,ESRRA,FASLG,FGF8,HGF,HPX,HTRA2,IFNB1,IL17F,IL24,IL26,ITLN1,LIF,NGF,NTF3,TF,TIMP2
GO.0031325	positive regulation of cellular metabolic process	25	3.79e-06	ENSP00000000442,ENSP00000052754,ENSP00000220003,ENSP00000222390,ENSP00000229134,ENSP00000249075,ENSP00000258080,ENSP00000262768,ENSP00000265983,ENSP00000267101,ENSP00000292301,ENSP00000296140,ENSP00000305464,ENSP00000323587,ENSP00000335657,ENSP00000337432,ENSP00000342235,ENSP00000344456,ENSP00000356694,ENSP00000358525,ENSP00000363680,ENSP00000369581,ENSP00000375795,ENSP00000385834,ENSP00000397297	APLN,CCK,CCR1,CCR2,CSK,CTNNB1,DCN,EDA,ERBB3,ERBB4,ESRRA,FASLG,HGF,HPX,HTRA2,IFNB1,IL17F,IL24,IL26,ITLN1,LIF,NGF,NTF3,TF,TIMP2
GO.0048522	positive regulation of cellular process	25	0.00286	ENSP00000000442,ENSP00000052754,ENSP00000222390,ENSP00000229134,ENSP00000231061,ENSP00000249075,ENSP00000258080,ENSP00000262768,ENSP00000265983,ENSP00000267101,ENSP00000268150,ENSP00000289749,ENSP00000292301,ENSP00000296140,ENSP00000305464,ENSP00000323587,ENSP00000335657,ENSP00000337432,ENSP00000342235,ENSP00000344456,ENSP00000356694,ENSP00000367832,ENSP00000369581,ENSP00000385834,ENSP00000397297	APLN,CCK,CCL7,CCR1,CCR2,CTNNB1,DCN,ERBB3,ERBB4,ESRRA,FASLG,HGF,HPX,HTRA2,IFNB1,IL17F,IL26,ITLN1,LIF,MFGE8,NBL1,NTF3,SPARC,TF,TIMP2
GO.0007166	cell surface receptor signaling pathway	24	1.38e-07	ENSP00000200557,ENSP00000220003,ENSP00000222390,ENSP00000244241,ENSP00000249075,ENSP00000267101,ENSP00000292301,ENSP00000295633,ENSP00000296140,ENSP00000302648,ENSP00000340292,ENSP00000342235,ENSP00000344115,ENSP00000344456,ENSP00000354910,ENSP00000356694,ENSP00000358525,ENSP00000361548,ENSP00000369581,ENSP00000370297,ENSP00000385834,ENSP00000388666,ENSP00000397297,ENSP00000451040	ADAM11,CCR1,CCR2,CDH5,CER1,CSK,CTNNB1,DLK1,ERBB3,ERBB4,FASLG,FSTL1,HGF,ICAM2,IFNB1,IL17C,LIF,MPL,NGF,NRG2,NRTN,NTF3,PGF,TF
GO.0051239	regulation of multicellular organismal process	24	1.12e-06	ENSP00000000442,ENSP00000222390,ENSP00000229134,ENSP00000231061,ENSP00000249075,ENSP00000258080,ENSP00000260228,ENSP00000261796,ENSP00000262768,ENSP00000265801,ENSP00000289749,ENSP00000292301,ENSP00000296140,ENSP00000305464,ENSP00000321797,ENSP00000335657,ENSP00000342235,ENSP00000344456,ENSP00000356694,ENSP00000361548,ENSP00000369581,ENSP00000385834,ENSP00000397297,ENSP00000451040	APLN,CCK,CCR1,CCR2,CTNNB1,ERBB4,ESRRA,FASLG,FGF8,HGF,HTRA2,IFNB1,IL17B,IL26,LIF,LZTS1,MMP20,MPL,NBL1,NTF3,PGF,SPARC,TF,TIMP2
GO.0010604	positive regulation of macromolecule metabolic process	24	4.96e-06	ENSP00000000442,ENSP00000220003,ENSP00000222390,ENSP00000229134,ENSP00000249075,ENSP00000258080,ENSP00000262768,ENSP00000265983,ENSP00000267101,ENSP00000292301,ENSP00000296140,ENSP00000321797,ENSP00000323587,ENSP00000335657,ENSP00000337432,ENSP00000342235,ENSP00000344456,ENSP00000356694,ENSP00000358525,ENSP00000363680,ENSP00000369581,ENSP00000375795,ENSP00000385834,ENSP00000397297	CCK,CCR1,CCR2,CSK,CTNNB1,EDA,ERBB3,ERBB4,ESRRA,FASLG,FGF8,HGF,HPX,HTRA2,IFNB1,IL17F,IL24,IL26,ITLN1,LIF,NGF,NTF3,TF,TIMP2
GO.0032879	regulation of localization	23	2.75e-06	ENSP00000216492,ENSP00000222390,ENSP00000229134,ENSP00000231061,ENSP00000249075,ENSP00000258080,ENSP00000267101,ENSP00000268150,ENSP00000289749,ENSP00000292301,ENSP00000296140,ENSP00000301244,ENSP00000305464,ENSP00000323587,ENSP00000335657,ENSP00000342235,ENSP00000344456,ENSP00000358525,ENSP00000363680,ENSP00000367832,ENSP00000375795,ENSP00000385834,ENSP00000397297	APLN,CCK,CCL7,CCR1,CCR2,CHGA,CTNNB1,EDA,ERBB3,ERBB4,HGF,HTRA2,IL24,IL26,ITLN1,LIF,MFGE8,NBL1,NGF,NTF3,SPARC,SPINT2,TF
GO.0048513	organ development	23	2.26e-05	ENSP00000000442,ENSP00000220003,ENSP00000231061,ENSP00000242152,ENSP00000249075,ENSP00000258080,ENSP00000260228,ENSP00000267101,ENSP00000301244,ENSP00000302648,ENSP00000305464,ENSP00000321797,ENSP00000337432,ENSP00000342235,ENSP00000344456,ENSP00000354910,ENSP00000356694,ENSP00000363680,ENSP00000369581,ENSP00000370297,ENSP00000385834,ENSP00000397297,ENSP00000451040	APLN,CER1,CSK,CTNNB1,EDA,ERBB3,ERBB4,ESRRA,FASLG,FGF8,HTRA2,IFNB1,IL17F,LIF,MMP20,NPY,NRG2,NRTN,NTF3,PGF,SPARC,SPINT2,TF
GO.0042221	response to chemical	23	0.00258	ENSP00000000442,ENSP00000052754,ENSP00000216492,ENSP00000220003,ENSP00000222390,ENSP00000231061,ENSP00000267101,ENSP00000268150,ENSP00000292301,ENSP00000293276,ENSP00000295633,ENSP00000296140,ENSP00000302648,ENSP00000342235,ENSP00000344456,ENSP00000354910,ENSP00000356694,ENSP00000361548,ENSP00000369581,ENSP00000370297,ENSP00000375795,ENSP00000397297,ENSP00000451040	CCL15,CCR1,CCR2,CER1,CHGA,CSK,CTNNB1,DCN,ERBB3,ERBB4,ESRRA,FASLG,FSTL1,HGF,IFNB1,IL24,MFGE8,MPL,NRG2,NRTN,NTF3,PGF,SPARC
GO.0048523	negative regulation of cellular process	23	0.00505	ENSP00000000442,ENSP00000216492,ENSP00000222390,ENSP00000229134,ENSP00000231061,ENSP00000233156,ENSP00000258080,ENSP00000265801,ENSP00000267101,ENSP00000289749,ENSP00000292301,ENSP00000301244,ENSP00000321797,ENSP00000340292,ENSP00000342235,ENSP00000344115,ENSP00000344456,ENSP00000356694,ENSP00000358525,ENSP00000369581,ENSP00000370297,ENSP00000375795,ENSP00000397297	CCR2,CDH5,CER1,CHGA,CTNNB1,DLK1,ERBB3,ERBB4,ESRRA,FASLG,FGF8,HGF,HTRA2,IFNB1,IL24,IL26,LZTS1,NBL1,NGF,NTF3,SPARC,SPINT2,TFPI
GO.0016043	cellular component organization	23	0.0396	ENSP00000000442,ENSP00000052754,ENSP00000220003,ENSP00000222390,ENSP00000231061,ENSP00000242152,ENSP00000255674,ENSP00000258080,ENSP00000260228,ENSP00000261405,ENSP00000262768,ENSP00000268150,ENSP00000289749,ENSP00000301244,ENSP00000302648,ENSP00000321797,ENSP00000342235,ENSP00000344115,ENSP00000344456,ENSP00000356694,ENSP00000367832,ENSP00000385834,ENSP00000388666	CCL7,CDH5,CSK,CTNNB1,DCN,ERBB4,ESRRA,FASLG,FGF8,HGF,HTRA2,ICAM2,MFGE8,MMP20,NBL1,NPY,NRTN,RTTN,SPARC,SPINT2,TF,TIMP2,VWF
GO.0006955	immune response	22	7.08e-09	ENSP00000216416,ENSP00000216492,ENSP00000220003,ENSP00000229134,ENSP00000249075,ENSP00000261796,ENSP00000267101,ENSP00000273145,ENSP00000292301,ENSP00000293276,ENSP00000296140,ENSP00000305464,ENSP00000321797,ENSP00000342235,ENSP00000344456,ENSP00000354910,ENSP00000356694,ENSP00000363680,ENSP00000367832,ENSP00000369581,ENSP00000375795,ENSP00000388666	APLN,CCBP2,CCL15,CCL7,CCR1,CCR2,CHGA,CNIH,CSK,CTNNB1,EDA,ERBB3,ERBB4,FASLG,FGF8,ICAM2,IFNB1,IL17B,IL24,IL26,LIF,NRG2
GO.0051246	regulation of protein metabolic process	22	2.22e-05	ENSP00000220003,ENSP00000222390,ENSP00000229134,ENSP00000233156,ENSP00000249075,ENSP00000258080,ENSP00000265983,ENSP00000267101,ENSP00000292301,ENSP00000296140,ENSP00000301244,ENSP00000323587,ENSP00000335657,ENSP00000337432,ENSP00000342235,ENSP00000344456,ENSP00000356694,ENSP00000358525,ENSP00000369581,ENSP00000375795,ENSP00000385834,ENSP00000397297	CCK,CCR1,CCR2,CSK,CTNNB1,ERBB3,ERBB4,FASLG,HGF,HPX,HTRA2,IFNB1,IL17F,IL24,IL26,ITLN1,LIF,NGF,NTF3,SPINT2,TF,TFPI
GO.0051179	localization	22	0.0303	ENSP00000216416,ENSP00000216492,ENSP00000220003,ENSP00000222390,ENSP00000231061,ENSP00000242152,ENSP00000261405,ENSP00000265983,ENSP00000268150,ENSP00000273145,ENSP00000289749,ENSP00000292301,ENSP00000293276,ENSP00000296140,ENSP00000302648,ENSP00000305464,ENSP00000321797,ENSP00000335657,ENSP00000342235,ENSP00000344456,ENSP00000367832,ENSP00000370297	APLN,CCBP2,CCK,CCL15,CCL7,CCR1,CCR2,CER1,CHGA,CNIH,CSK,CTNNB1,ERBB4,FGF8,HGF,HPX,MFGE8,NBL1,NPY,NRTN,SPARC,VWF
GO.0050793	regulation of developmental process	21	1.02e-05	ENSP00000000442,ENSP00000222390,ENSP00000231061,ENSP00000249075,ENSP00000258080,ENSP00000260228,ENSP00000262768,ENSP00000265801,ENSP00000289749,ENSP00000292301,ENSP00000296140,ENSP00000321797,ENSP00000337432,ENSP00000342235,ENSP00000344456,ENSP00000356694,ENSP00000367832,ENSP00000369581,ENSP00000370297,ENSP00000397297,ENSP00000451040	CCL7,CCR1,CCR2,CER1,CTNNB1,ERBB4,ESRRA,FASLG,FGF8,HGF,HTRA2,IFNB1,IL17F,LIF,LZTS1,MMP20,NBL1,NTF3,PGF,SPARC,TIMP2
GO.0010033	response to organic substance	21	8.5e-05	ENSP00000000442,ENSP00000052754,ENSP00000220003,ENSP00000222390,ENSP00000231061,ENSP00000258080,ENSP00000267101,ENSP00000268150,ENSP00000292301,ENSP00000295633,ENSP00000296140,ENSP00000342235,ENSP00000344456,ENSP00000354910,ENSP00000356694,ENSP00000361548,ENSP00000367832,ENSP00000369581,ENSP00000370297,ENSP00000375795,ENSP00000451040	CCL7,CCR1,CCR2,CER1,CSK,CTNNB1,DCN,ERBB3,ERBB4,ESRRA,FASLG,FSTL1,HGF,HTRA2,IFNB1,IL24,MFGE8,MPL,NRG2,PGF,SPARC
GO.0051247	positive regulation of protein metabolic process	20	2.48e-07	ENSP00000220003,ENSP00000222390,ENSP00000229134,ENSP00000249075,ENSP00000258080,ENSP00000262768,ENSP00000265983,ENSP00000267101,ENSP00000292301,ENSP00000296140,ENSP00000323587,ENSP00000335657,ENSP00000342235,ENSP00000344456,ENSP00000356694,ENSP00000358525,ENSP00000369581,ENSP00000375795,ENSP00000385834,ENSP00000397297	CCK,CCR1,CCR2,CSK,CTNNB1,ERBB3,ERBB4,FASLG,HGF,HPX,HTRA2,IFNB1,IL24,IL26,ITLN1,LIF,NGF,NTF3,TF,TIMP2
GO.0006952	defense response	20	2.56e-07	ENSP00000216492,ENSP00000220003,ENSP00000229134,ENSP00000244241,ENSP00000261796,ENSP00000267101,ENSP00000273145,ENSP00000292301,ENSP00000296140,ENSP00000302924,ENSP00000321797,ENSP00000335657,ENSP00000337432,ENSP00000342235,ENSP00000344456,ENSP00000354910,ENSP00000367832,ENSP00000369581,ENSP00000375795,ENSP00000388666	CCBP2,CCK,CCL7,CCR1,CCR2,CHGA,CSK,CTNNB1,ERBB3,ERBB4,FGF8,ICAM2,IFNB1,IL17B,IL17C,IL17D,IL17F,IL24,IL26,NRG2
GO.0048584	positive regulation of response to stimulus	20	1.19e-05	ENSP00000222390,ENSP00000229134,ENSP00000242152,ENSP00000249075,ENSP00000258080,ENSP00000261796,ENSP00000262768,ENSP00000265983,ENSP00000267101,ENSP00000292301,ENSP00000296140,ENSP00000337432,ENSP00000342235,ENSP00000358525,ENSP00000363680,ENSP00000367832,ENSP00000369581,ENSP00000385834,ENSP00000388666,ENSP00000397297	CCL7,CCR1,CCR2,EDA,ERBB3,ERBB4,HGF,HPX,HTRA2,ICAM2,IFNB1,IL17B,IL17F,IL26,LIF,NGF,NPY,NTF3,TF,TIMP2
GO.0002376	immune system process	20	2.19e-05	ENSP00000216416,ENSP00000216492,ENSP00000220003,ENSP00000229134,ENSP00000249075,ENSP00000261796,ENSP00000267101,ENSP00000292301,ENSP00000293276,ENSP00000296140,ENSP00000305464,ENSP00000321797,ENSP00000342235,ENSP00000354910,ENSP00000356694,ENSP00000363680,ENSP00000369581,ENSP00000375795,ENSP00000385834,ENSP00000388666	APLN,CCL15,CCR1,CCR2,CHGA,CNIH,CSK,EDA,ERBB3,ERBB4,FASLG,FGF8,ICAM2,IFNB1,IL17B,IL24,IL26,LIF,NRG2,TF
GO.0032268	regulation of cellular protein metabolic process	20	0.000107	ENSP00000220003,ENSP00000222390,ENSP00000229134,ENSP00000233156,ENSP00000249075,ENSP00000258080,ENSP00000265983,ENSP00000267101,ENSP00000296140,ENSP00000301244,ENSP00000323587,ENSP00000335657,ENSP00000342235,ENSP00000344456,ENSP00000356694,ENSP00000358525,ENSP00000369581,ENSP00000375795,ENSP00000385834,ENSP00000397297	CCK,CCR1,CSK,CTNNB1,ERBB3,ERBB4,FASLG,HGF,HPX,HTRA2,IFNB1,IL24,IL26,ITLN1,LIF,NGF,NTF3,SPINT2,TF,TFPI
GO.0070887	cellular response to chemical stimulus	20	0.000117	ENSP00000000442,ENSP00000216492,ENSP00000220003,ENSP00000222390,ENSP00000231061,ENSP00000258080,ENSP00000262768,ENSP00000267101,ENSP00000292301,ENSP00000293276,ENSP00000295633,ENSP00000296140,ENSP00000342235,ENSP00000344456,ENSP00000354910,ENSP00000361548,ENSP00000369581,ENSP00000370297,ENSP00000375795,ENSP00000451040	CCL15,CCR1,CCR2,CER1,CHGA,CSK,CTNNB1,ERBB3,ERBB4,ESRRA,FSTL1,HGF,HTRA2,IFNB1,IL24,MPL,NRG2,PGF,SPARC,TIMP2
GO.0032270	positive regulation of cellular protein metabolic process	19	4.79e-07	ENSP00000220003,ENSP00000222390,ENSP00000229134,ENSP00000249075,ENSP00000258080,ENSP00000262768,ENSP00000265983,ENSP00000267101,ENSP00000296140,ENSP00000323587,ENSP00000335657,ENSP00000342235,ENSP00000344456,ENSP00000356694,ENSP00000358525,ENSP00000369581,ENSP00000375795,ENSP00000385834,ENSP00000397297	CCK,CCR1,CSK,CTNNB1,ERBB3,ERBB4,FASLG,HGF,HPX,HTRA2,IFNB1,IL24,IL26,ITLN1,LIF,NGF,NTF3,TF,TIMP2
GO.0019220	regulation of phosphate metabolic process	19	3.12e-06	ENSP00000220003,ENSP00000222390,ENSP00000229134,ENSP00000249075,ENSP00000262768,ENSP00000265983,ENSP00000267101,ENSP00000292301,ENSP00000296140,ENSP00000305464,ENSP00000323587,ENSP00000335657,ENSP00000342235,ENSP00000344456,ENSP00000358525,ENSP00000369581,ENSP00000375795,ENSP00000385834,ENSP00000397297	APLN,CCK,CCR1,CCR2,CSK,CTNNB1,ERBB3,ERBB4,HGF,HPX,IFNB1,IL24,IL26,ITLN1,LIF,NGF,NTF3,TF,TIMP2
GO.0071310	cellular response to organic substance	19	3.26e-05	ENSP00000000442,ENSP00000220003,ENSP00000222390,ENSP00000231061,ENSP00000258080,ENSP00000262768,ENSP00000267101,ENSP00000292301,ENSP00000295633,ENSP00000296140,ENSP00000342235,ENSP00000344456,ENSP00000354910,ENSP00000361548,ENSP00000367832,ENSP00000369581,ENSP00000370297,ENSP00000375795,ENSP00000451040	CCL7,CCR1,CCR2,CER1,CSK,CTNNB1,ERBB3,ERBB4,ESRRA,FSTL1,HGF,HTRA2,IFNB1,IL24,MPL,NRG2,PGF,SPARC,TIMP2
GO.0009605	response to external stimulus	19	3.72e-05	ENSP00000052754,ENSP00000216492,ENSP00000222390,ENSP00000231061,ENSP00000242152,ENSP00000273145,ENSP00000292301,ENSP00000293276,ENSP00000295633,ENSP00000296140,ENSP00000302648,ENSP00000321797,ENSP00000323587,ENSP00000335657,ENSP00000356694,ENSP00000367832,ENSP00000369581,ENSP00000375795,ENSP00000397297	CCBP2,CCK,CCL15,CCL7,CCR1,CCR2,CHGA,DCN,FASLG,FGF8,FSTL1,HGF,IFNB1,IL24,ITLN1,NPY,NRTN,NTF3,SPARC
GO.0010646	regulation of cell communication	19	0.00549	ENSP00000222390,ENSP00000229134,ENSP00000249075,ENSP00000258080,ENSP00000262768,ENSP00000265801,ENSP00000265983,ENSP00000267101,ENSP00000289749,ENSP00000296140,ENSP00000305464,ENSP00000337432,ENSP00000340292,ENSP00000342235,ENSP00000363680,ENSP00000369581,ENSP00000370297,ENSP00000385834,ENSP00000397297	APLN,CCR1,CER1,DLK1,EDA,ERBB3,ERBB4,HGF,HPX,HTRA2,IFNB1,IL17F,IL26,LIF,LZTS1,NBL1,NTF3,TF,TIMP2
GO.0065008	regulation of biological quality	19	0.00945	ENSP00000216492,ENSP00000220003,ENSP00000222390,ENSP00000231061,ENSP00000233156,ENSP00000261405,ENSP00000265983,ENSP00000289749,ENSP00000292301,ENSP00000293276,ENSP00000296140,ENSP00000335657,ENSP00000342235,ENSP00000344456,ENSP00000356694,ENSP00000367832,ENSP00000369581,ENSP00000370297,ENSP00000385834	CCK,CCL15,CCL7,CCR1,CCR2,CER1,CHGA,CSK,CTNNB1,ERBB4,FASLG,HGF,HPX,IFNB1,NBL1,SPARC,TF,TFPI,VWF
GO.0042327	positive regulation of phosphorylation	18	1.56e-08	ENSP00000220003,ENSP00000222390,ENSP00000229134,ENSP00000249075,ENSP00000262768,ENSP00000265983,ENSP00000267101,ENSP00000296140,ENSP00000305464,ENSP00000323587,ENSP00000335657,ENSP00000342235,ENSP00000344456,ENSP00000358525,ENSP00000369581,ENSP00000375795,ENSP00000385834,ENSP00000397297	APLN,CCK,CCR1,CSK,CTNNB1,ERBB3,ERBB4,HGF,HPX,IFNB1,IL24,IL26,ITLN1,LIF,NGF,NTF3,TF,TIMP2
GO.0042127	regulation of cell proliferation	18	8.56e-06	ENSP00000000442,ENSP00000229134,ENSP00000231061,ENSP00000249075,ENSP00000262768,ENSP00000267101,ENSP00000268150,ENSP00000292301,ENSP00000305464,ENSP00000321797,ENSP00000335657,ENSP00000342235,ENSP00000344115,ENSP00000344456,ENSP00000356694,ENSP00000370297,ENSP00000375795,ENSP00000397297	APLN,CCK,CCR2,CDH5,CER1,CTNNB1,ERBB3,ERBB4,ESRRA,FASLG,FGF8,IL24,IL26,LIF,MFGE8,NTF3,SPARC,TIMP2
GO.0009653	anatomical structure morphogenesis	18	0.000534	ENSP00000052754,ENSP00000220003,ENSP00000222390,ENSP00000249075,ENSP00000260228,ENSP00000268150,ENSP00000289749,ENSP00000301244,ENSP00000302648,ENSP00000321797,ENSP00000335657,ENSP00000342235,ENSP00000344456,ENSP00000356694,ENSP00000358525,ENSP00000363680,ENSP00000370297,ENSP00000451040	CCK,CER1,CSK,CTNNB1,DCN,EDA,ERBB4,FASLG,FGF8,HGF,LIF,MFGE8,MMP20,NBL1,NGF,NRTN,PGF,SPINT2
GO.0009966	regulation of signal transduction	18	0.00253	ENSP00000222390,ENSP00000229134,ENSP00000249075,ENSP00000258080,ENSP00000262768,ENSP00000265983,ENSP00000267101,ENSP00000289749,ENSP00000296140,ENSP00000337432,ENSP00000340292,ENSP00000342235,ENSP00000358525,ENSP00000363680,ENSP00000369581,ENSP00000370297,ENSP00000385834,ENSP00000397297	CCR1,CER1,DLK1,EDA,ERBB3,ERBB4,HGF,HPX,HTRA2,IFNB1,IL17F,IL26,LIF,NBL1,NGF,NTF3,TF,TIMP2
GO.0023051	regulation of signaling	18	0.00867	ENSP00000222390,ENSP00000229134,ENSP00000249075,ENSP00000258080,ENSP00000262768,ENSP00000265983,ENSP00000267101,ENSP00000289749,ENSP00000296140,ENSP00000305464,ENSP00000337432,ENSP00000340292,ENSP00000342235,ENSP00000363680,ENSP00000369581,ENSP00000370297,ENSP00000385834,ENSP00000397297	APLN,CCR1,CER1,DLK1,EDA,ERBB3,ERBB4,HGF,HPX,HTRA2,IFNB1,IL17F,IL26,LIF,NBL1,NTF3,TF,TIMP2
GO.0001934	positive regulation of protein phosphorylation	17	6.08e-08	ENSP00000220003,ENSP00000222390,ENSP00000229134,ENSP00000249075,ENSP00000262768,ENSP00000265983,ENSP00000267101,ENSP00000296140,ENSP00000323587,ENSP00000335657,ENSP00000342235,ENSP00000344456,ENSP00000358525,ENSP00000369581,ENSP00000375795,ENSP00000385834,ENSP00000397297	CCK,CCR1,CSK,CTNNB1,ERBB3,ERBB4,HGF,HPX,IFNB1,IL24,IL26,ITLN1,LIF,NGF,NTF3,TF,TIMP2
GO.2000026	regulation of multicellular organismal development	17	5.2e-05	ENSP00000000442,ENSP00000231061,ENSP00000249075,ENSP00000260228,ENSP00000262768,ENSP00000265801,ENSP00000289749,ENSP00000292301,ENSP00000296140,ENSP00000321797,ENSP00000337432,ENSP00000342235,ENSP00000344456,ENSP00000356694,ENSP00000369581,ENSP00000397297,ENSP00000451040	CCR1,CCR2,CTNNB1,ERBB4,ESRRA,FASLG,FGF8,IFNB1,IL17F,LIF,LZTS1,MMP20,NBL1,NTF3,PGF,SPARC,TIMP2
GO.0006928	movement of cell or subcellular component	16	4.62e-05	ENSP00000216492,ENSP00000220003,ENSP00000222390,ENSP00000242152,ENSP00000292301,ENSP00000293276,ENSP00000296140,ENSP00000301244,ENSP00000302648,ENSP00000321797,ENSP00000335657,ENSP00000342235,ENSP00000344456,ENSP00000367832,ENSP00000370297,ENSP00000397297	CCK,CCL15,CCL7,CCR1,CCR2,CER1,CHGA,CSK,CTNNB1,ERBB4,FGF8,HGF,NPY,NRTN,NTF3,SPINT2
GO.0051240	positive regulation of multicellular organismal process	16	5.2e-05	ENSP00000222390,ENSP00000229134,ENSP00000231061,ENSP00000249075,ENSP00000261796,ENSP00000262768,ENSP00000289749,ENSP00000292301,ENSP00000296140,ENSP00000305464,ENSP00000321797,ENSP00000337432,ENSP00000342235,ENSP00000344456,ENSP00000385834,ENSP00000451040	APLN,CCR1,CCR2,CTNNB1,ERBB4,FGF8,HGF,IL17B,IL17F,IL26,LIF,NBL1,PGF,SPARC,TF,TIMP2
GO.1902531	regulation of intracellular signal transduction	16	7.32e-05	ENSP00000220003,ENSP00000222390,ENSP00000229134,ENSP00000249075,ENSP00000258080,ENSP00000262768,ENSP00000265983,ENSP00000267101,ENSP00000296140,ENSP00000342235,ENSP00000344456,ENSP00000356694,ENSP00000358525,ENSP00000363680,ENSP00000385834,ENSP00000397297	CCR1,CSK,CTNNB1,EDA,ERBB3,ERBB4,FASLG,HGF,HPX,HTRA2,IL26,LIF,NGF,NTF3,TF,TIMP2
GO.0023056	positive regulation of signaling	16	0.000117	ENSP00000220003,ENSP00000222390,ENSP00000229134,ENSP00000249075,ENSP00000258080,ENSP00000262768,ENSP00000265983,ENSP00000267101,ENSP00000296140,ENSP00000305464,ENSP00000342235,ENSP00000358525,ENSP00000363680,ENSP00000369581,ENSP00000385834,ENSP00000397297	APLN,CCR1,CSK,EDA,ERBB3,ERBB4,HGF,HPX,HTRA2,IFNB1,IL26,LIF,NGF,NTF3,TF,TIMP2
GO.0010647	positive regulation of cell communication	16	0.000322	ENSP00000220003,ENSP00000222390,ENSP00000229134,ENSP00000249075,ENSP00000258080,ENSP00000262768,ENSP00000265983,ENSP00000267101,ENSP00000296140,ENSP00000305464,ENSP00000342235,ENSP00000358525,ENSP00000363680,ENSP00000369581,ENSP00000385834,ENSP00000397297	APLN,CCR1,CSK,EDA,ERBB3,ERBB4,HGF,HPX,HTRA2,IFNB1,IL26,LIF,NGF,NTF3,TF,TIMP2
GO.0065009	regulation of molecular function	16	0.0466	ENSP00000220003,ENSP00000222390,ENSP00000233156,ENSP00000249075,ENSP00000258080,ENSP00000267101,ENSP00000292301,ENSP00000301244,ENSP00000335657,ENSP00000342235,ENSP00000344456,ENSP00000356694,ENSP00000358525,ENSP00000363680,ENSP00000385834,ENSP00000397297	CCK,CCR2,CSK,CTNNB1,EDA,ERBB3,ERBB4,FASLG,HGF,HTRA2,LIF,NGF,NTF3,SPINT2,TF,TFPI
GO.1902533	positive regulation of intracellular signal transduction	15	2.04e-06	ENSP00000220003,ENSP00000222390,ENSP00000229134,ENSP00000249075,ENSP00000262768,ENSP00000265983,ENSP00000267101,ENSP00000296140,ENSP00000342235,ENSP00000344456,ENSP00000356694,ENSP00000358525,ENSP00000363680,ENSP00000385834,ENSP00000397297	CCR1,CSK,CTNNB1,EDA,ERBB3,ERBB4,FASLG,HGF,HPX,IL26,LIF,NGF,NTF3,TF,TIMP2
GO.0040011	locomotion	15	6.49e-05	ENSP00000216492,ENSP00000220003,ENSP00000222390,ENSP00000273145,ENSP00000292301,ENSP00000293276,ENSP00000296140,ENSP00000302648,ENSP00000321797,ENSP00000335657,ENSP00000342235,ENSP00000344456,ENSP00000367832,ENSP00000370297,ENSP00000397297	CCBP2,CCK,CCL15,CCL7,CCR1,CCR2,CER1,CHGA,CSK,CTNNB1,ERBB4,FGF8,HGF,NRTN,NTF3
GO.0009967	positive regulation of signal transduction	15	0.000178	ENSP00000220003,ENSP00000222390,ENSP00000229134,ENSP00000249075,ENSP00000258080,ENSP00000262768,ENSP00000265983,ENSP00000267101,ENSP00000296140,ENSP00000342235,ENSP00000358525,ENSP00000363680,ENSP00000369581,ENSP00000385834,ENSP00000397297	CCR1,CSK,EDA,ERBB3,ERBB4,HGF,HPX,HTRA2,IFNB1,IL26,LIF,NGF,NTF3,TF,TIMP2
GO.0002682	regulation of immune system process	15	0.000266	ENSP00000000442,ENSP00000220003,ENSP00000249075,ENSP00000265983,ENSP00000267101,ENSP00000289749,ENSP00000292301,ENSP00000296140,ENSP00000321797,ENSP00000342235,ENSP00000344456,ENSP00000354910,ENSP00000367832,ENSP00000369581,ENSP00000388666	CCL7,CCR1,CCR2,CSK,CTNNB1,ERBB3,ERBB4,ESRRA,FGF8,HPX,ICAM2,IFNB1,LIF,NBL1,NRG2
GO.0009888	tissue development	15	0.00106	ENSP00000000442,ENSP00000052754,ENSP00000220003,ENSP00000222390,ENSP00000249075,ENSP00000267101,ENSP00000301244,ENSP00000302648,ENSP00000321797,ENSP00000337432,ENSP00000342235,ENSP00000344456,ENSP00000370297,ENSP00000397297,ENSP00000451040	CER1,CSK,CTNNB1,DCN,ERBB3,ERBB4,ESRRA,FGF8,HGF,IL17F,LIF,NRTN,NTF3,PGF,SPINT2
GO.0051049	regulation of transport	15	0.00302	ENSP00000216492,ENSP00000229134,ENSP00000258080,ENSP00000267101,ENSP00000268150,ENSP00000292301,ENSP00000296140,ENSP00000305464,ENSP00000323587,ENSP00000335657,ENSP00000342235,ENSP00000344456,ENSP00000358525,ENSP00000363680,ENSP00000397297	APLN,CCK,CCR1,CCR2,CHGA,CTNNB1,EDA,ERBB3,ERBB4,HTRA2,IL26,ITLN1,MFGE8,NGF,NTF3
GO.0009611	response to wounding	14	4.38e-06	ENSP00000052754,ENSP00000220003,ENSP00000222390,ENSP00000231061,ENSP00000233156,ENSP00000261405,ENSP00000267101,ENSP00000292301,ENSP00000296140,ENSP00000342235,ENSP00000361548,ENSP00000369581,ENSP00000375795,ENSP00000385834	CCR1,CCR2,CSK,DCN,ERBB3,ERBB4,HGF,IFNB1,IL24,MPL,SPARC,TF,TFPI,VWF
GO.0007167	enzyme linked receptor protein signaling pathway	14	2.96e-05	ENSP00000220003,ENSP00000222390,ENSP00000249075,ENSP00000267101,ENSP00000295633,ENSP00000302648,ENSP00000342235,ENSP00000344115,ENSP00000354910,ENSP00000358525,ENSP00000370297,ENSP00000385834,ENSP00000397297,ENSP00000451040	CDH5,CER1,CSK,ERBB3,ERBB4,FSTL1,HGF,LIF,NGF,NRG2,NRTN,NTF3,PGF,TF
GO.0048585	negative regulation of response to stimulus	14	0.00085	ENSP00000220003,ENSP00000222390,ENSP00000249075,ENSP00000258080,ENSP00000262768,ENSP00000265801,ENSP00000267101,ENSP00000289749,ENSP00000292301,ENSP00000335657,ENSP00000340292,ENSP00000344456,ENSP00000369581,ENSP00000370297	CCK,CCR2,CER1,CSK,CTNNB1,DLK1,ERBB3,HGF,HTRA2,IFNB1,LIF,LZTS1,NBL1,TIMP2
GO.0009719	response to endogenous stimulus	14	0.0015	ENSP00000000442,ENSP00000220003,ENSP00000231061,ENSP00000262768,ENSP00000267101,ENSP00000268150,ENSP00000295633,ENSP00000342235,ENSP00000344456,ENSP00000354910,ENSP00000358525,ENSP00000369581,ENSP00000370297,ENSP00000451040	CER1,CSK,CTNNB1,ERBB3,ERBB4,ESRRA,FSTL1,IFNB1,MFGE8,NGF,NRG2,PGF,SPARC,TIMP2
GO.0007399	nervous system development	14	0.0267	ENSP00000220003,ENSP00000222390,ENSP00000242152,ENSP00000249075,ENSP00000258080,ENSP00000262768,ENSP00000265801,ENSP00000267101,ENSP00000289749,ENSP00000301244,ENSP00000335657,ENSP00000342235,ENSP00000344456,ENSP00000370297	CCK,CER1,CSK,CTNNB1,ERBB3,ERBB4,HGF,HTRA2,LIF,LZTS1,NBL1,NPY,SPINT2,TIMP2
GO.0016477	cell migration	13	2.26e-05	ENSP00000216492,ENSP00000220003,ENSP00000222390,ENSP00000292301,ENSP00000293276,ENSP00000296140,ENSP00000302648,ENSP00000321797,ENSP00000335657,ENSP00000342235,ENSP00000344456,ENSP00000367832,ENSP00000370297	CCK,CCL15,CCL7,CCR1,CCR2,CER1,CHGA,CSK,CTNNB1,ERBB4,FGF8,HGF,NRTN
GO.0051674	localization of cell	13	4.62e-05	ENSP00000216492,ENSP00000220003,ENSP00000222390,ENSP00000292301,ENSP00000293276,ENSP00000296140,ENSP00000302648,ENSP00000321797,ENSP00000335657,ENSP00000342235,ENSP00000344456,ENSP00000367832,ENSP00000370297	CCK,CCL15,CCL7,CCR1,CCR2,CER1,CHGA,CSK,CTNNB1,ERBB4,FGF8,HGF,NRTN
GO.0007267	cell-cell signaling	13	0.000137	ENSP00000222390,ENSP00000229134,ENSP00000242152,ENSP00000244241,ENSP00000261796,ENSP00000293276,ENSP00000296140,ENSP00000321797,ENSP00000344456,ENSP00000356694,ENSP00000358525,ENSP00000367832,ENSP00000451040	CCL15,CCL7,CCR1,CTNNB1,FASLG,FGF8,HGF,IL17B,IL17C,IL26,NGF,NPY,PGF
GO.0022008	neurogenesis	13	0.00525	ENSP00000220003,ENSP00000222390,ENSP00000242152,ENSP00000249075,ENSP00000258080,ENSP00000262768,ENSP00000265801,ENSP00000267101,ENSP00000289749,ENSP00000302648,ENSP00000335657,ENSP00000342235,ENSP00000344456	CCK,CSK,CTNNB1,ERBB3,ERBB4,HGF,HTRA2,LIF,LZTS1,NBL1,NPY,NRTN,TIMP2
GO.0048468	cell development	13	0.0152	ENSP00000222390,ENSP00000242152,ENSP00000249075,ENSP00000258080,ENSP00000289749,ENSP00000301244,ENSP00000302648,ENSP00000321797,ENSP00000335657,ENSP00000342235,ENSP00000344456,ENSP00000356694,ENSP00000358525	CCK,CTNNB1,ERBB4,FASLG,FGF8,HGF,HTRA2,LIF,NBL1,NGF,NPY,NRTN,SPINT2
GO.0010628	positive regulation of gene expression	13	0.0199	ENSP00000000442,ENSP00000222390,ENSP00000229134,ENSP00000249075,ENSP00000321797,ENSP00000337432,ENSP00000342235,ENSP00000344456,ENSP00000358525,ENSP00000363680,ENSP00000369581,ENSP00000385834,ENSP00000397297	CTNNB1,EDA,ERBB4,ESRRA,FGF8,HGF,IFNB1,IL17F,IL26,LIF,NGF,NTF3,TF
GO.0031328	positive regulation of cellular biosynthetic process	13	0.0243	ENSP00000000442,ENSP00000222390,ENSP00000229134,ENSP00000249075,ENSP00000262768,ENSP00000292301,ENSP00000337432,ENSP00000342235,ENSP00000344456,ENSP00000363680,ENSP00000369581,ENSP00000385834,ENSP00000397297	CCR2,CTNNB1,EDA,ERBB4,ESRRA,HGF,IFNB1,IL17F,IL26,LIF,NTF3,TF,TIMP2
GO.0042060	wound healing	12	5.2e-05	ENSP00000052754,ENSP00000220003,ENSP00000222390,ENSP00000231061,ENSP00000233156,ENSP00000261405,ENSP00000267101,ENSP00000342235,ENSP00000361548,ENSP00000369581,ENSP00000375795,ENSP00000385834	CSK,DCN,ERBB3,ERBB4,HGF,IFNB1,IL24,MPL,SPARC,TF,TFPI,VWF
GO.0060341	regulation of cellular localization	12	0.0051	ENSP00000216492,ENSP00000220003,ENSP00000229134,ENSP00000249075,ENSP00000258080,ENSP00000292301,ENSP00000305464,ENSP00000335657,ENSP00000342235,ENSP00000344456,ENSP00000358525,ENSP00000363680	APLN,CCK,CCR2,CHGA,CSK,CTNNB1,EDA,ERBB4,HTRA2,IL26,LIF,NGF
GO.0010557	positive regulation of macromolecule biosynthetic process	12	0.0389	ENSP00000000442,ENSP00000222390,ENSP00000229134,ENSP00000249075,ENSP00000292301,ENSP00000337432,ENSP00000342235,ENSP00000344456,ENSP00000363680,ENSP00000369581,ENSP00000385834,ENSP00000397297	CCR2,CTNNB1,EDA,ERBB4,ESRRA,HGF,IFNB1,IL17F,IL26,LIF,NTF3,TF
GO.0045935	positive regulation of nucleobase-containing compound metabolic process	12	0.0499	ENSP00000000442,ENSP00000222390,ENSP00000229134,ENSP00000249075,ENSP00000262768,ENSP00000337432,ENSP00000342235,ENSP00000344456,ENSP00000363680,ENSP00000369581,ENSP00000385834,ENSP00000397297	CTNNB1,EDA,ERBB4,ESRRA,HGF,IFNB1,IL17F,IL26,LIF,NTF3,TF,TIMP2
GO.0006357	regulation of transcription from RNA polymerase II promoter	12	0.05	ENSP00000000442,ENSP00000222390,ENSP00000229134,ENSP00000249075,ENSP00000295633,ENSP00000321797,ENSP00000337432,ENSP00000344456,ENSP00000356694,ENSP00000369581,ENSP00000370297,ENSP00000397297	CER1,CTNNB1,ESRRA,FASLG,FGF8,FSTL1,HGF,IFNB1,IL17F,IL26,LIF,NTF3
GO.2000145	regulation of cell motility	11	0.00018	ENSP00000222390,ENSP00000231061,ENSP00000289749,ENSP00000292301,ENSP00000296140,ENSP00000301244,ENSP00000342235,ENSP00000367832,ENSP00000375795,ENSP00000385834,ENSP00000397297	CCL7,CCR1,CCR2,ERBB4,HGF,IL24,NBL1,NTF3,SPARC,SPINT2,TF
GO.0007169	transmembrane receptor protein tyrosine kinase signaling pathway	11	0.000348	ENSP00000220003,ENSP00000222390,ENSP00000267101,ENSP00000302648,ENSP00000321797,ENSP00000342235,ENSP00000344115,ENSP00000354910,ENSP00000358525,ENSP00000397297,ENSP00000451040	CDH5,CSK,ERBB3,ERBB4,FGF8,HGF,NGF,NRG2,NRTN,NTF3,PGF
GO.0022603	regulation of anatomical structure morphogenesis	11	0.00182	ENSP00000231061,ENSP00000249075,ENSP00000260228,ENSP00000265801,ENSP00000292301,ENSP00000321797,ENSP00000337432,ENSP00000344456,ENSP00000356694,ENSP00000367832,ENSP00000451040	CCL7,CCR2,CTNNB1,FASLG,FGF8,IL17F,LIF,LZTS1,MMP20,PGF,SPARC
GO.0032101	regulation of response to external stimulus	11	0.00199	ENSP00000242152,ENSP00000258080,ENSP00000261796,ENSP00000265801,ENSP00000289749,ENSP00000292301,ENSP00000296140,ENSP00000335657,ENSP00000337432,ENSP00000367832,ENSP00000397297	CCK,CCL7,CCR1,CCR2,HTRA2,IL17B,IL17F,LZTS1,NBL1,NPY,NTF3
GO.0051050	positive regulation of transport	11	0.00199	ENSP00000229134,ENSP00000249075,ENSP00000258080,ENSP00000268150,ENSP00000296140,ENSP00000305464,ENSP00000323587,ENSP00000335657,ENSP00000342235,ENSP00000363680,ENSP00000397297	APLN,CCK,CCR1,EDA,ERBB4,HTRA2,IL26,ITLN1,LIF,MFGE8,NTF3
GO.0071495	cellular response to endogenous stimulus	11	0.00579	ENSP00000000442,ENSP00000220003,ENSP00000267101,ENSP00000295633,ENSP00000342235,ENSP00000344456,ENSP00000354910,ENSP00000358525,ENSP00000369581,ENSP00000370297,ENSP00000451040	CER1,CSK,CTNNB1,ERBB3,ERBB4,ESRRA,FSTL1,IFNB1,NGF,NRG2,PGF
GO.0016192	vesicle-mediated transport	11	0.0125	ENSP00000216416,ENSP00000216492,ENSP00000222390,ENSP00000231061,ENSP00000261405,ENSP00000265983,ENSP00000268150,ENSP00000273145,ENSP00000296140,ENSP00000344456,ENSP00000385834	CCBP2,CCR1,CHGA,CNIH,CTNNB1,HGF,HPX,MFGE8,SPARC,TF,VWF
GO.0048699	generation of neurons	11	0.0318	ENSP00000222390,ENSP00000242152,ENSP00000249075,ENSP00000258080,ENSP00000262768,ENSP00000265801,ENSP00000289749,ENSP00000302648,ENSP00000335657,ENSP00000342235,ENSP00000344456	CCK,CTNNB1,ERBB4,HGF,HTRA2,LIF,LZTS1,NBL1,NPY,NRTN,TIMP2
GO.0042981	regulation of apoptotic process	11	0.0396	ENSP00000222390,ENSP00000258080,ENSP00000267101,ENSP00000321797,ENSP00000335657,ENSP00000342235,ENSP00000344456,ENSP00000356694,ENSP00000358525,ENSP00000369581,ENSP00000397297	CCK,CTNNB1,ERBB3,ERBB4,FASLG,FGF8,HGF,HTRA2,IFNB1,NGF,NTF3
GO.0045893	positive regulation of transcription, DNA-templated	11	0.0466	ENSP00000000442,ENSP00000222390,ENSP00000229134,ENSP00000249075,ENSP00000337432,ENSP00000342235,ENSP00000344456,ENSP00000363680,ENSP00000369581,ENSP00000385834,ENSP00000397297	CTNNB1,EDA,ERBB4,ESRRA,HGF,IFNB1,IL17F,IL26,LIF,NTF3,TF
GO.0080134	regulation of response to stress	11	0.0467	ENSP00000222390,ENSP00000229134,ENSP00000258080,ENSP00000261796,ENSP00000265801,ENSP00000265983,ENSP00000292301,ENSP00000337432,ENSP00000369581,ENSP00000385834,ENSP00000388666	CCR2,HGF,HPX,HTRA2,ICAM2,IFNB1,IL17B,IL17F,IL26,LZTS1,TF
GO.0043085	positive regulation of catalytic activity	11	0.048	ENSP00000220003,ENSP00000258080,ENSP00000262768,ENSP00000267101,ENSP00000335657,ENSP00000342235,ENSP00000344456,ENSP00000356694,ENSP00000358525,ENSP00000385834,ENSP00000397297	CCK,CSK,CTNNB1,ERBB3,ERBB4,FASLG,HTRA2,NGF,NTF3,TF,TIMP2
GO.0043410	positive regulation of MAPK cascade	10	4.61e-05	ENSP00000220003,ENSP00000229134,ENSP00000249075,ENSP00000262768,ENSP00000296140,ENSP00000342235,ENSP00000344456,ENSP00000358525,ENSP00000385834,ENSP00000397297	CCR1,CSK,CTNNB1,ERBB4,IL26,LIF,NGF,NTF3,TF,TIMP2
GO.0006954	inflammatory response	10	4.75e-05	ENSP00000229134,ENSP00000244241,ENSP00000261796,ENSP00000273145,ENSP00000292301,ENSP00000296140,ENSP00000302924,ENSP00000337432,ENSP00000367832,ENSP00000375795	CCBP2,CCL7,CCR1,CCR2,IL17B,IL17C,IL17D,IL17F,IL24,IL26
GO.0001775	cell activation	10	0.000885	ENSP00000216492,ENSP00000220003,ENSP00000222390,ENSP00000231061,ENSP00000261405,ENSP00000273145,ENSP00000344456,ENSP00000361548,ENSP00000369581,ENSP00000385834	CCBP2,CHGA,CSK,CTNNB1,HGF,IFNB1,MPL,SPARC,TF,VWF
GO.0006935	chemotaxis	10	0.000898	ENSP00000216492,ENSP00000222390,ENSP00000273145,ENSP00000292301,ENSP00000293276,ENSP00000296140,ENSP00000302648,ENSP00000321797,ENSP00000367832,ENSP00000397297	CCBP2,CCL15,CCL7,CCR1,CCR2,CHGA,FGF8,HGF,NRTN,NTF3
GO.0008285	negative regulation of cell proliferation	10	0.00113	ENSP00000220003,ENSP00000229134,ENSP00000231061,ENSP00000249075,ENSP00000262768,ENSP00000342235,ENSP00000344115,ENSP00000344456,ENSP00000370297,ENSP00000375795	CDH5,CER1,CSK,CTNNB1,ERBB4,IL24,IL26,LIF,SPARC,TIMP2
GO.0070848	response to growth factor	10	0.00121	ENSP00000222390,ENSP00000231061,ENSP00000258080,ENSP00000267101,ENSP00000295633,ENSP00000342235,ENSP00000344456,ENSP00000354910,ENSP00000356694,ENSP00000370297	CER1,CTNNB1,ERBB3,ERBB4,FASLG,FSTL1,HGF,HTRA2,NRG2,SPARC
GO.0050878	regulation of body fluid levels	10	0.00148	ENSP00000220003,ENSP00000222390,ENSP00000231061,ENSP00000233156,ENSP00000261405,ENSP00000305464,ENSP00000342235,ENSP00000361548,ENSP00000369581,ENSP00000385834	APLN,CSK,ERBB4,HGF,IFNB1,MPL,SPARC,TF,TFPI,VWF
GO.0008284	positive regulation of cell proliferation	10	0.00482	ENSP00000249075,ENSP00000268150,ENSP00000292301,ENSP00000305464,ENSP00000321797,ENSP00000335657,ENSP00000342235,ENSP00000356694,ENSP00000375795,ENSP00000397297	APLN,CCK,CCR2,ERBB4,FASLG,FGF8,IL24,LIF,MFGE8,NTF3
GO.0051093	negative regulation of developmental process	10	0.00679	ENSP00000231061,ENSP00000249075,ENSP00000292301,ENSP00000296140,ENSP00000321797,ENSP00000337432,ENSP00000344456,ENSP00000356694,ENSP00000369581,ENSP00000370297	CCR1,CCR2,CER1,CTNNB1,FASLG,FGF8,IFNB1,IL17F,LIF,SPARC
GO.0045087	innate immune response	10	0.0119	ENSP00000216492,ENSP00000220003,ENSP00000267101,ENSP00000292301,ENSP00000321797,ENSP00000342235,ENSP00000344456,ENSP00000354910,ENSP00000369581,ENSP00000388666	CCR2,CHGA,CSK,CTNNB1,ERBB3,ERBB4,FGF8,ICAM2,IFNB1,NRG2
GO.0032269	negative regulation of cellular protein metabolic process	10	0.0141	ENSP00000220003,ENSP00000222390,ENSP00000233156,ENSP00000249075,ENSP00000262768,ENSP00000301244,ENSP00000344456,ENSP00000356694,ENSP00000358525,ENSP00000397297	CSK,CTNNB1,FASLG,HGF,LIF,NGF,NTF3,SPINT2,TFPI,TIMP2
GO.0051241	negative regulation of multicellular organismal process	10	0.015	ENSP00000220003,ENSP00000231061,ENSP00000249075,ENSP00000292301,ENSP00000296140,ENSP00000305464,ENSP00000321797,ENSP00000337432,ENSP00000356694,ENSP00000369581	APLN,CCR1,CCR2,CSK,FASLG,FGF8,IFNB1,IL17F,LIF,SPARC
GO.0009968	negative regulation of signal transduction	10	0.0241	ENSP00000220003,ENSP00000222390,ENSP00000249075,ENSP00000258080,ENSP00000262768,ENSP00000267101,ENSP00000289749,ENSP00000340292,ENSP00000344456,ENSP00000370297	CER1,CSK,CTNNB1,DLK1,ERBB3,HGF,HTRA2,LIF,NBL1,TIMP2
GO.0006915	apoptotic process	10	0.0271	ENSP00000222390,ENSP00000258080,ENSP00000267101,ENSP00000321797,ENSP00000335657,ENSP00000342235,ENSP00000344456,ENSP00000356694,ENSP00000358525,ENSP00000375795	CCK,CTNNB1,ERBB3,ERBB4,FASLG,FGF8,HGF,HTRA2,IL24,NGF
GO.0010648	negative regulation of cell communication	10	0.0437	ENSP00000220003,ENSP00000222390,ENSP00000258080,ENSP00000262768,ENSP00000265801,ENSP00000267101,ENSP00000289749,ENSP00000340292,ENSP00000344456,ENSP00000370297	CER1,CSK,CTNNB1,DLK1,ERBB3,HGF,HTRA2,LZTS1,NBL1,TIMP2
GO.0030334	regulation of cell migration	9	0.00343	ENSP00000222390,ENSP00000231061,ENSP00000289749,ENSP00000292301,ENSP00000296140,ENSP00000342235,ENSP00000367832,ENSP00000375795,ENSP00000397297	CCL7,CCR1,CCR2,ERBB4,HGF,IL24,NBL1,NTF3,SPARC
GO.0043408	regulation of MAPK cascade	9	0.00343	ENSP00000220003,ENSP00000229134,ENSP00000262768,ENSP00000296140,ENSP00000342235,ENSP00000344456,ENSP00000358525,ENSP00000385834,ENSP00000397297	CCR1,CSK,CTNNB1,ERBB4,IL26,NGF,NTF3,TF,TIMP2
GO.0071363	cellular response to growth factor stimulus	9	0.00494	ENSP00000222390,ENSP00000231061,ENSP00000258080,ENSP00000267101,ENSP00000295633,ENSP00000342235,ENSP00000344456,ENSP00000354910,ENSP00000370297	CER1,CTNNB1,ERBB3,ERBB4,FSTL1,HGF,HTRA2,NRG2,SPARC
GO.0033993	response to lipid	9	0.0152	ENSP00000000442,ENSP00000052754,ENSP00000231061,ENSP00000258080,ENSP00000268150,ENSP00000344456,ENSP00000356694,ENSP00000369581,ENSP00000375795	CTNNB1,DCN,ESRRA,FASLG,HTRA2,IFNB1,IL24,MFGE8,SPARC
GO.0072358	cardiovascular system development	9	0.0161	ENSP00000231061,ENSP00000249075,ENSP00000267101,ENSP00000268150,ENSP00000321797,ENSP00000342235,ENSP00000344115,ENSP00000344456,ENSP00000451040	CDH5,CTNNB1,ERBB3,ERBB4,FGF8,LIF,MFGE8,PGF,SPARC
GO.0072359	circulatory system development	9	0.0161	ENSP00000231061,ENSP00000249075,ENSP00000267101,ENSP00000268150,ENSP00000321797,ENSP00000342235,ENSP00000344115,ENSP00000344456,ENSP00000451040	CDH5,CTNNB1,ERBB3,ERBB4,FGF8,LIF,MFGE8,PGF,SPARC
GO.0050776	regulation of immune response	9	0.017	ENSP00000220003,ENSP00000265983,ENSP00000267101,ENSP00000292301,ENSP00000321797,ENSP00000342235,ENSP00000354910,ENSP00000369581,ENSP00000388666	CCR2,CSK,ERBB3,ERBB4,FGF8,HPX,ICAM2,IFNB1,NRG2
GO.0043066	negative regulation of apoptotic process	9	0.0223	ENSP00000222390,ENSP00000258080,ENSP00000267101,ENSP00000321797,ENSP00000342235,ENSP00000344456,ENSP00000356694,ENSP00000358525,ENSP00000397297	CTNNB1,ERBB3,ERBB4,FASLG,FGF8,HGF,HTRA2,NGF,NTF3
GO.0007417	central nervous system development	9	0.0241	ENSP00000220003,ENSP00000242152,ENSP00000249075,ENSP00000258080,ENSP00000262768,ENSP00000321797,ENSP00000342235,ENSP00000344456,ENSP00000397297	CSK,CTNNB1,ERBB4,FGF8,HTRA2,LIF,NPY,NTF3,TIMP2
GO.0009725	response to hormone	9	0.026	ENSP00000000442,ENSP00000220003,ENSP00000231061,ENSP00000262768,ENSP00000268150,ENSP00000321797,ENSP00000344456,ENSP00000369581,ENSP00000451040	CSK,CTNNB1,ESRRA,FGF8,IFNB1,MFGE8,PGF,SPARC,TIMP2
GO.0009887	organ morphogenesis	9	0.0271	ENSP00000052754,ENSP00000249075,ENSP00000260228,ENSP00000321797,ENSP00000344456,ENSP00000356694,ENSP00000363680,ENSP00000370297,ENSP00000451040	CER1,CTNNB1,DCN,EDA,FASLG,FGF8,LIF,MMP20,PGF
GO.0030182	neuron differentiation	9	0.0468	ENSP00000242152,ENSP00000249075,ENSP00000258080,ENSP00000289749,ENSP00000302648,ENSP00000335657,ENSP00000342235,ENSP00000344456,ENSP00000358525	CCK,CTNNB1,ERBB4,HTRA2,LIF,NBL1,NGF,NPY,NRTN
GO.0050731	positive regulation of peptidyl-tyrosine phosphorylation	8	5.73e-06	ENSP00000222390,ENSP00000249075,ENSP00000265983,ENSP00000267101,ENSP00000335657,ENSP00000342235,ENSP00000375795,ENSP00000397297	CCK,ERBB3,ERBB4,HGF,HPX,IL24,LIF,NTF3
GO.0045765	regulation of angiogenesis	8	2.26e-05	ENSP00000222390,ENSP00000231061,ENSP00000249075,ENSP00000292301,ENSP00000337432,ENSP00000344456,ENSP00000356694,ENSP00000451040	CCR2,CTNNB1,FASLG,HGF,IL17F,LIF,PGF,SPARC
GO.0052548	regulation of endopeptidase activity	8	0.00113	ENSP00000222390,ENSP00000233156,ENSP00000258080,ENSP00000262768,ENSP00000301244,ENSP00000335657,ENSP00000356694,ENSP00000358525	CCK,FASLG,HGF,HTRA2,NGF,SPINT2,TFPI,TIMP2
GO.0007596	blood coagulation	8	0.0081	ENSP00000220003,ENSP00000222390,ENSP00000231061,ENSP00000233156,ENSP00000261405,ENSP00000361548,ENSP00000369581,ENSP00000385834	CSK,HGF,IFNB1,MPL,SPARC,TF,TFPI,VWF
GO.0035295	tube development	8	0.0119	ENSP00000231061,ENSP00000249075,ENSP00000301244,ENSP00000321797,ENSP00000344456,ENSP00000363680,ENSP00000370297,ENSP00000451040	CER1,CTNNB1,EDA,FGF8,LIF,PGF,SPARC,SPINT2
GO.0046903	secretion	8	0.0122	ENSP00000216492,ENSP00000222390,ENSP00000231061,ENSP00000261405,ENSP00000296140,ENSP00000305464,ENSP00000342235,ENSP00000385834	APLN,CCR1,CHGA,ERBB4,HGF,SPARC,TF,VWF
GO.0034097	response to cytokine	8	0.0176	ENSP00000231061,ENSP00000258080,ENSP00000262768,ENSP00000292301,ENSP00000296140,ENSP00000361548,ENSP00000369581,ENSP00000375795	CCR1,CCR2,HTRA2,IFNB1,IL24,MPL,SPARC,TIMP2
GO.1901214	regulation of neuron death	7	0.000647	ENSP00000258080,ENSP00000267101,ENSP00000321797,ENSP00000344456,ENSP00000356694,ENSP00000358525,ENSP00000397297	CTNNB1,ERBB3,FASLG,FGF8,HTRA2,NGF,NTF3
GO.2000147	positive regulation of cell motility	7	0.00494	ENSP00000222390,ENSP00000231061,ENSP00000292301,ENSP00000296140,ENSP00000367832,ENSP00000385834,ENSP00000397297	CCL7,CCR1,CCR2,HGF,NTF3,SPARC,TF
GO.0030198	extracellular matrix organization	7	0.00525	ENSP00000052754,ENSP00000231061,ENSP00000260228,ENSP00000261405,ENSP00000262768,ENSP00000301244,ENSP00000388666	DCN,ICAM2,MMP20,SPARC,SPINT2,TIMP2,VWF
GO.0032103	positive regulation of response to external stimulus	7	0.00613	ENSP00000242152,ENSP00000261796,ENSP00000292301,ENSP00000296140,ENSP00000337432,ENSP00000367832,ENSP00000397297	CCL7,CCR1,CCR2,IL17B,IL17F,NPY,NTF3
GO.0030003	cellular cation homeostasis	7	0.0116	ENSP00000265983,ENSP00000292301,ENSP00000293276,ENSP00000296140,ENSP00000356694,ENSP00000367832,ENSP00000385834	CCL15,CCL7,CCR1,CCR2,FASLG,HPX,TF
GO.0001501	skeletal system development	7	0.0152	ENSP00000000442,ENSP00000231061,ENSP00000321797,ENSP00000337432,ENSP00000340292,ENSP00000344456,ENSP00000370297	CER1,CTNNB1,DLK1,ESRRA,FGF8,IL17F,SPARC
GO.0098771	inorganic ion homeostasis	7	0.0279	ENSP00000265983,ENSP00000292301,ENSP00000293276,ENSP00000296140,ENSP00000356694,ENSP00000367832,ENSP00000385834	CCL15,CCL7,CCR1,CCR2,FASLG,HPX,TF
GO.0051347	positive regulation of transferase activity	7	0.0396	ENSP00000220003,ENSP00000267101,ENSP00000342235,ENSP00000344456,ENSP00000358525,ENSP00000385834,ENSP00000397297	CSK,CTNNB1,ERBB3,ERBB4,NGF,NTF3,TF
GO.1901215	negative regulation of neuron death	6	0.000876	ENSP00000258080,ENSP00000267101,ENSP00000321797,ENSP00000344456,ENSP00000358525,ENSP00000397297	CTNNB1,ERBB3,FGF8,HTRA2,NGF,NTF3
GO.0060326	cell chemotaxis	6	0.000898	ENSP00000216492,ENSP00000222390,ENSP00000292301,ENSP00000293276,ENSP00000296140,ENSP00000367832	CCL15,CCL7,CCR1,CCR2,CHGA,HGF
GO.0030168	platelet activation	6	0.00505	ENSP00000220003,ENSP00000222390,ENSP00000231061,ENSP00000261405,ENSP00000361548,ENSP00000385834	CSK,HGF,MPL,SPARC,TF,VWF
GO.0010951	negative regulation of endopeptidase activity	6	0.0051	ENSP00000222390,ENSP00000233156,ENSP00000262768,ENSP00000301244,ENSP00000356694,ENSP00000358525	FASLG,HGF,NGF,SPINT2,TFPI,TIMP2
GO.0048864	stem cell development	6	0.0051	ENSP00000222390,ENSP00000249075,ENSP00000302648,ENSP00000321797,ENSP00000342235,ENSP00000344456	CTNNB1,ERBB4,FGF8,HGF,LIF,NRTN
GO.0006887	exocytosis	6	0.0107	ENSP00000216492,ENSP00000222390,ENSP00000231061,ENSP00000261405,ENSP00000296140,ENSP00000385834	CCR1,CHGA,HGF,SPARC,TF,VWF
GO.0048863	stem cell differentiation	6	0.0122	ENSP00000222390,ENSP00000249075,ENSP00000302648,ENSP00000321797,ENSP00000342235,ENSP00000344456	CTNNB1,ERBB4,FGF8,HGF,LIF,NRTN
GO.0030335	positive regulation of cell migration	6	0.0214	ENSP00000222390,ENSP00000231061,ENSP00000292301,ENSP00000296140,ENSP00000367832,ENSP00000397297	CCL7,CCR1,CCR2,HGF,NTF3,SPARC
GO.0032844	regulation of homeostatic process	6	0.0259	ENSP00000220003,ENSP00000305464,ENSP00000335657,ENSP00000344456,ENSP00000358525,ENSP00000385834	APLN,CCK,CSK,CTNNB1,NGF,TF
GO.0031349	positive regulation of defense response	6	0.0287	ENSP00000261796,ENSP00000265983,ENSP00000292301,ENSP00000337432,ENSP00000369581,ENSP00000388666	CCR2,HPX,ICAM2,IFNB1,IL17B,IL17F
GO.0002768	immune response-regulating cell surface receptor signaling pathway	6	0.0312	ENSP00000220003,ENSP00000267101,ENSP00000321797,ENSP00000342235,ENSP00000354910,ENSP00000388666	CSK,ERBB3,ERBB4,FGF8,ICAM2,NRG2
GO.0006875	cellular metal ion homeostasis	6	0.0342	ENSP00000265983,ENSP00000292301,ENSP00000293276,ENSP00000296140,ENSP00000367832,ENSP00000385834	CCL15,CCL7,CCR1,CCR2,HPX,TF
GO.0007389	pattern specification process	6	0.0466	ENSP00000255674,ENSP00000289749,ENSP00000321797,ENSP00000342235,ENSP00000344456,ENSP00000370297	CER1,CTNNB1,ERBB4,FGF8,NBL1,RTTN
GO.0016525	negative regulation of angiogenesis	5	0.000259	ENSP00000231061,ENSP00000249075,ENSP00000292301,ENSP00000337432,ENSP00000356694	CCR2,FASLG,IL17F,LIF,SPARC
GO.0014031	mesenchymal cell development	5	0.00141	ENSP00000222390,ENSP00000302648,ENSP00000321797,ENSP00000342235,ENSP00000344456	CTNNB1,ERBB4,FGF8,HGF,NRTN
GO.0048762	mesenchymal cell differentiation	5	0.00223	ENSP00000222390,ENSP00000302648,ENSP00000321797,ENSP00000342235,ENSP00000344456	CTNNB1,ERBB4,FGF8,HGF,NRTN
GO.0010001	glial cell differentiation	5	0.00369	ENSP00000220003,ENSP00000249075,ENSP00000267101,ENSP00000344456,ENSP00000397297	CSK,CTNNB1,ERBB3,LIF,NTF3
GO.0048015	phosphatidylinositol-mediated signaling	5	0.00482	ENSP00000267101,ENSP00000321797,ENSP00000342235,ENSP00000354910,ENSP00000358525	ERBB3,ERBB4,FGF8,NGF,NRG2
GO.0050920	regulation of chemotaxis	5	0.0051	ENSP00000289749,ENSP00000292301,ENSP00000296140,ENSP00000367832,ENSP00000397297	CCL7,CCR1,CCR2,NBL1,NTF3
GO.2000027	regulation of organ morphogenesis	5	0.00657	ENSP00000222390,ENSP00000249075,ENSP00000260228,ENSP00000321797,ENSP00000344456	CTNNB1,FGF8,HGF,LIF,MMP20
GO.0042063	gliogenesis	5	0.00937	ENSP00000220003,ENSP00000249075,ENSP00000267101,ENSP00000344456,ENSP00000397297	CSK,CTNNB1,ERBB3,LIF,NTF3
GO.0060485	mesenchyme development	5	0.0104	ENSP00000222390,ENSP00000267101,ENSP00000302648,ENSP00000321797,ENSP00000342235	ERBB3,ERBB4,FGF8,HGF,NRTN
GO.0043523	regulation of neuron apoptotic process	5	0.0139	ENSP00000267101,ENSP00000321797,ENSP00000356694,ENSP00000358525,ENSP00000397297	ERBB3,FASLG,FGF8,NGF,NTF3
GO.0070372	regulation of ERK1 and ERK2 cascade	5	0.0158	ENSP00000220003,ENSP00000229134,ENSP00000249075,ENSP00000296140,ENSP00000342235	CCR1,CSK,ERBB4,IL26,LIF
GO.0007173	epidermal growth factor receptor signaling pathway	5	0.0182	ENSP00000220003,ENSP00000267101,ENSP00000321797,ENSP00000342235,ENSP00000354910	CSK,ERBB3,ERBB4,FGF8,NRG2
GO.0043281	regulation of cysteine-type endopeptidase activity involved in apoptotic process	5	0.0197	ENSP00000222390,ENSP00000258080,ENSP00000335657,ENSP00000356694,ENSP00000358525	CCK,FASLG,HGF,HTRA2,NGF
GO.0060541	respiratory system development	5	0.0214	ENSP00000231061,ENSP00000249075,ENSP00000321797,ENSP00000344456,ENSP00000363680	CTNNB1,EDA,FGF8,LIF,SPARC
GO.1902105	regulation of leukocyte differentiation	5	0.0271	ENSP00000000442,ENSP00000249075,ENSP00000296140,ENSP00000344456,ENSP00000369581	CCR1,CTNNB1,ESRRA,IFNB1,LIF
GO.0050918	positive chemotaxis	4	0.000532	ENSP00000222390,ENSP00000293276,ENSP00000321797,ENSP00000397297	CCL15,FGF8,HGF,NTF3
GO.0042531	positive regulation of tyrosine phosphorylation of STAT protein	4	0.00212	ENSP00000249075,ENSP00000265983,ENSP00000342235,ENSP00000375795	ERBB4,HPX,IL24,LIF
GO.0046427	positive regulation of JAK-STAT cascade	4	0.00422	ENSP00000229134,ENSP00000249075,ENSP00000265983,ENSP00000342235	ERBB4,HPX,IL26,LIF
GO.0002576	platelet degranulation	4	0.00925	ENSP00000222390,ENSP00000231061,ENSP00000261405,ENSP00000385834	HGF,SPARC,TF,VWF
GO.0002688	regulation of leukocyte chemotaxis	4	0.00949	ENSP00000289749,ENSP00000292301,ENSP00000296140,ENSP00000367832	CCL7,CCR1,CCR2,NBL1
GO.0001657	ureteric bud development	4	0.0103	ENSP00000321797,ENSP00000344456,ENSP00000370297,ENSP00000451040	CER1,CTNNB1,FGF8,PGF
GO.0048771	tissue remodeling	4	0.0104	ENSP00000249075,ENSP00000292301,ENSP00000321797,ENSP00000344456	CCR2,CTNNB1,FGF8,LIF
GO.0009953	dorsal/ventral pattern formation	4	0.0119	ENSP00000289749,ENSP00000321797,ENSP00000344456,ENSP00000370297	CER1,CTNNB1,FGF8,NBL1
GO.0030595	leukocyte chemotaxis	4	0.0129	ENSP00000216492,ENSP00000292301,ENSP00000296140,ENSP00000367832	CCL7,CCR1,CCR2,CHGA
GO.0042476	odontogenesis	4	0.0152	ENSP00000260228,ENSP00000321797,ENSP00000344456,ENSP00000363680	CTNNB1,EDA,FGF8,MMP20
GO.0009855	determination of bilateral symmetry	4	0.0162	ENSP00000255674,ENSP00000289749,ENSP00000321797,ENSP00000370297	CER1,FGF8,NBL1,RTTN
GO.0050921	positive regulation of chemotaxis	4	0.0182	ENSP00000292301,ENSP00000296140,ENSP00000367832,ENSP00000397297	CCL7,CCR1,CCR2,NTF3
GO.0002761	regulation of myeloid leukocyte differentiation	4	0.0199	ENSP00000000442,ENSP00000249075,ENSP00000296140,ENSP00000344456	CCR1,CTNNB1,ESRRA,LIF
GO.0043524	negative regulation of neuron apoptotic process	4	0.0295	ENSP00000267101,ENSP00000321797,ENSP00000358525,ENSP00000397297	ERBB3,FGF8,NGF,NTF3
GO.0001667	ameboidal-type cell migration	4	0.0342	ENSP00000302648,ENSP00000321797,ENSP00000342235,ENSP00000370297	CER1,ERBB4,FGF8,NRTN
GO.0031099	regeneration	4	0.0367	ENSP00000222390,ENSP00000249075,ENSP00000342235,ENSP00000451040	ERBB4,HGF,LIF,PGF
GO.0090025	regulation of monocyte chemotaxis	3	0.00199	ENSP00000289749,ENSP00000292301,ENSP00000296140	CCR1,CCR2,NBL1
GO.0001974	blood vessel remodeling	3	0.0114	ENSP00000249075,ENSP00000292301,ENSP00000321797	CCR2,FGF8,LIF
GO.0070098	chemokine-mediated signaling pathway	3	0.0161	ENSP00000292301,ENSP00000296140,ENSP00000361548	CCR1,CCR2,MPL
GO.0001658	branching involved in ureteric bud morphogenesis	3	0.0222	ENSP00000321797,ENSP00000344456,ENSP00000451040	CTNNB1,FGF8,PGF
GO.0060425	lung morphogenesis	3	0.0222	ENSP00000249075,ENSP00000321797,ENSP00000344456	CTNNB1,FGF8,LIF
GO.0001837	epithelial to mesenchymal transition	3	0.0273	ENSP00000222390,ENSP00000321797,ENSP00000344456	CTNNB1,FGF8,HGF
GO.0060688	regulation of morphogenesis of a branching structure	3	0.0273	ENSP00000222390,ENSP00000344456,ENSP00000451040	CTNNB1,HGF,PGF
GO.0060675	ureteric bud morphogenesis	3	0.028	ENSP00000321797,ENSP00000344456,ENSP00000451040	CTNNB1,FGF8,PGF
GO.0045670	regulation of osteoclast differentiation	3	0.037	ENSP00000000442,ENSP00000296140,ENSP00000344456	CCR1,CTNNB1,ESRRA
GO.0072028	nephron morphogenesis	3	0.0421	ENSP00000321797,ENSP00000344456,ENSP00000451040	CTNNB1,FGF8,PGF
GO.0007403	glial cell fate determination	2	0.00121	ENSP00000344456,ENSP00000397297	CTNNB1,NTF3
GO.0035582	sequestering of BMP in extracellular matrix	2	0.00302	ENSP00000289749,ENSP00000370297	CER1,NBL1
GO.0048262	determination of dorsal/ventral asymmetry	2	0.00763	ENSP00000289749,ENSP00000370297	CER1,NBL1
GO.0048263	determination of dorsal identity	2	0.00763	ENSP00000289749,ENSP00000370297	CER1,NBL1
GO.0060789	hair follicle placode formation	2	0.00763	ENSP00000344456,ENSP00000363680	CTNNB1,EDA
GO.0071692	protein localization to extracellular region	2	0.00763	ENSP00000289749,ENSP00000370297	CER1,NBL1
GO.0051461	positive regulation of corticotropin secretion	2	0.0104	ENSP00000249075,ENSP00000305464	APLN,LIF
GO.1900017	positive regulation of cytokine production involved in inflammatory response	2	0.0104	ENSP00000261796,ENSP00000337432	IL17B,IL17F
GO.0002829	negative regulation of type 2 immune response	2	0.0237	ENSP00000292301,ENSP00000369581	CCR2,IFNB1
GO.0035458	cellular response to interferon-beta	2	0.0272	ENSP00000258080,ENSP00000369581	HTRA2,IFNB1
GO.0042511	positive regulation of tyrosine phosphorylation of Stat1 protein	2	0.0272	ENSP00000249075,ENSP00000265983	HPX,LIF
GO.0001840	neural plate development	2	0.0303	ENSP00000321797,ENSP00000344456	CTNNB1,FGF8
GO.0042074	cell migration involved in gastrulation	2	0.0303	ENSP00000321797,ENSP00000370297	CER1,FGF8
GO.0072182	regulation of nephron tubule epithelial cell differentiation	2	0.0303	ENSP00000249075,ENSP00000344456	CTNNB1,LIF
GO.0090026	positive regulation of monocyte chemotaxis	2	0.0343	ENSP00000292301,ENSP00000296140	CCR1,CCR2
GO.0021781	glial cell fate commitment	2	0.0383	ENSP00000344456,ENSP00000397297	CTNNB1,NTF3
GO.0042487	regulation of odontogenesis of dentin-containing tooth	2	0.0383	ENSP00000260228,ENSP00000321797	FGF8,MMP20
GO.0071696	ectodermal placode development	2	0.0383	ENSP00000344456,ENSP00000363680	CTNNB1,EDA
GO.0071697	ectodermal placode morphogenesis	2	0.0383	ENSP00000344456,ENSP00000363680	CTNNB1,EDA
GO.0002407	dendritic cell chemotaxis	2	0.0469	ENSP00000292301,ENSP00000296140	CCR1,CCR2

## Sheet: CC
CC: cellular component
#pathway ID	pathway description	observed gene count	false discovery rate	matching proteins in your network (IDs)	matching proteins in your network (labels)
GO.0005576	extracellular region	40	8.38e-13	ENSP00000000442,ENSP00000052754,ENSP00000216492,ENSP00000220003,ENSP00000229134,ENSP00000233156,ENSP00000242152,ENSP00000244241,ENSP00000249075,ENSP00000260228,ENSP00000261405,ENSP00000261796,ENSP00000265983,ENSP00000267101,ENSP00000268150,ENSP00000289749,ENSP00000293276,ENSP00000295633,ENSP00000301244,ENSP00000302648,ENSP00000302924,ENSP00000305464,ENSP00000321797,ENSP00000323587,ENSP00000337432…	ANGPTL2,APLN,CCL15,CCL7,CER1,CHGA,CSK,CTNNB1,DCN,DLK1,EDA,ERBB3,ERBB4,ESRRA,FASLG,FGF8,FSTL1,HPX,ICAM2,IFNB1,IL17B,IL17C,IL17D,IL17F,IL24,IL26,ITLN1,LIF,MFGE8,MMP20,NBL1,NGF,NPY,NRG2,NRTN,NTF3,SPINT2,TF,TFPI,VWF
GO.0044421	extracellular region part	37	1.07e-12	ENSP00000000442,ENSP00000052754,ENSP00000220003,ENSP00000222390,ENSP00000229134,ENSP00000231061,ENSP00000233156,ENSP00000242152,ENSP00000244241,ENSP00000249075,ENSP00000260228,ENSP00000261405,ENSP00000261796,ENSP00000265983,ENSP00000267101,ENSP00000268150,ENSP00000289749,ENSP00000293276,ENSP00000295633,ENSP00000302924,ENSP00000305464,ENSP00000321797,ENSP00000323587,ENSP00000335657,ENSP00000337432…	ANGPTL2,APLN,CCK,CCL15,CCL7,CER1,CSK,CTNNB1,DCN,DLK1,ERBB3,ESRRA,FASLG,FGF8,FSTL1,HGF,HPX,ICAM2,IFNB1,IL17B,IL17C,IL17D,IL17F,IL24,IL26,ITLN1,LIF,MFGE8,MMP20,NBL1,NPY,NRG2,PGF,SPARC,TF,TFPI,VWF
GO.0005615	extracellular space	32	1.84e-21	ENSP00000052754,ENSP00000222390,ENSP00000229134,ENSP00000231061,ENSP00000233156,ENSP00000242152,ENSP00000244241,ENSP00000249075,ENSP00000260228,ENSP00000261796,ENSP00000262768,ENSP00000265983,ENSP00000267101,ENSP00000268150,ENSP00000289749,ENSP00000293276,ENSP00000295633,ENSP00000302924,ENSP00000305464,ENSP00000321797,ENSP00000335657,ENSP00000337432,ENSP00000340292,ENSP00000354910,ENSP00000356694…	ANGPTL2,APLN,CCK,CCL15,CCL7,CER1,DCN,DLK1,ERBB3,FASLG,FGF8,FSTL1,HGF,HPX,IFNB1,IL17B,IL17C,IL17D,IL17F,IL24,IL26,LIF,MFGE8,MMP20,NBL1,NPY,NRG2,PGF,SPARC,TF,TFPI,TIMP2
GO.0044459	plasma membrane part	18	0.00362	ENSP00000220003,ENSP00000258080,ENSP00000265801,ENSP00000267101,ENSP00000268150,ENSP00000273145,ENSP00000292301,ENSP00000296140,ENSP00000321797,ENSP00000323587,ENSP00000340292,ENSP00000342235,ENSP00000344456,ENSP00000361548,ENSP00000363680,ENSP00000385834,ENSP00000388666,ENSP00000391664	CCBP2,CCR1,CCR2,CSK,CTNNB1,DLK1,EDA,ERBB3,ERBB4,FGF8,HTRA2,ICAM2,ITLN1,LZTS1,MFGE8,MFRP,MPL,TF
GO.0009986	cell surface	10	0.00362	ENSP00000231061,ENSP00000233156,ENSP00000262768,ENSP00000268150,ENSP00000296140,ENSP00000321797,ENSP00000340292,ENSP00000356694,ENSP00000361548,ENSP00000385834	CCR1,DLK1,FASLG,FGF8,MFGE8,MPL,SPARC,TF,TFPI,TIMP2
GO.0098552	side of membrane	7	0.0186	ENSP00000220003,ENSP00000258080,ENSP00000268150,ENSP00000296140,ENSP00000321797,ENSP00000340292,ENSP00000356694	CCR1,CSK,DLK1,FASLG,FGF8,HTRA2,MFGE8
GO.0060205	cytoplasmic membrane-bounded vesicle lumen	6	4.46e-05	ENSP00000222390,ENSP00000231061,ENSP00000261405,ENSP00000265983,ENSP00000356694,ENSP00000385834	FASLG,HGF,HPX,SPARC,TF,VWF
GO.0034774	secretory granule lumen	4	0.00625	ENSP00000222390,ENSP00000231061,ENSP00000261405,ENSP00000385834	HGF,SPARC,TF,VWF

## Sheet: MF
MF: molecular function
#pathway ID	pathway description	observed gene count	false discovery rate	matching proteins in your network (IDs)	matching proteins in your network (labels)
GO.0005515	protein binding	39	7.27e-11	ENSP00000000442,ENSP00000200557,ENSP00000220003,ENSP00000222390,ENSP00000229134,ENSP00000231061,ENSP00000242152,ENSP00000244241,ENSP00000249075,ENSP00000258080,ENSP00000261405,ENSP00000261796,ENSP00000262768,ENSP00000267101,ENSP00000289749,ENSP00000292301,ENSP00000293276,ENSP00000296140,ENSP00000302648,ENSP00000305464,ENSP00000321797,ENSP00000335657,ENSP00000337432,ENSP00000342235,ENSP00000344115…	ADAM11,ANGPTL2,APLN,CCK,CCL15,CCL7,CCR1,CCR2,CDH5,CER1,CSK,CTNNB1,EDA,ERBB3,ERBB4,ESRRA,FASLG,FGF8,HGF,HTRA2,ICAM2,IFNB1,IL17B,IL17C,IL17F,IL24,IL26,LIF,NBL1,NGF,NPY,NRG2,NRTN,NTF3,PGF,SPARC,TF,TIMP2,VWF
GO.0005102	receptor binding	31	1.38e-21	ENSP00000200557,ENSP00000220003,ENSP00000222390,ENSP00000229134,ENSP00000242152,ENSP00000244241,ENSP00000249075,ENSP00000261405,ENSP00000261796,ENSP00000292301,ENSP00000293276,ENSP00000302648,ENSP00000305464,ENSP00000321797,ENSP00000335657,ENSP00000337432,ENSP00000342235,ENSP00000344115,ENSP00000344456,ENSP00000354910,ENSP00000356694,ENSP00000358525,ENSP00000362524,ENSP00000363680,ENSP00000367832…	ADAM11,ANGPTL2,APLN,CCK,CCL15,CCL7,CCR2,CDH5,CSK,CTNNB1,EDA,ERBB4,FASLG,FGF8,HGF,ICAM2,IFNB1,IL17B,IL17C,IL17F,IL24,IL26,LIF,NGF,NPY,NRG2,NRTN,NTF3,PGF,TF,VWF
GO.0005125	cytokine activity	9	4.32e-07	ENSP00000229134,ENSP00000244241,ENSP00000249075,ENSP00000261796,ENSP00000293276,ENSP00000337432,ENSP00000367832,ENSP00000369581,ENSP00000375795	CCL15,CCL7,IFNB1,IL17B,IL17C,IL17F,IL24,IL26,LIF
GO.0005126	cytokine receptor binding	7	0.00122	ENSP00000249075,ENSP00000292301,ENSP00000293276,ENSP00000358525,ENSP00000367832,ENSP00000369581,ENSP00000397297	CCL15,CCL7,CCR2,IFNB1,LIF,NGF,NTF3
GO.0008083	growth factor activity	6	6.02e-05	ENSP00000222390,ENSP00000249075,ENSP00000321797,ENSP00000358525,ENSP00000397297,ENSP00000451040	FGF8,HGF,LIF,NGF,NTF3,PGF
GO.0042056	chemoattractant activity	4	0.000579	ENSP00000222390,ENSP00000293276,ENSP00000321797,ENSP00000397297	CCL15,FGF8,HGF,NTF3
GO.0019955	cytokine binding	4	0.0178	ENSP00000289749,ENSP00000296140,ENSP00000337432,ENSP00000370297	CCR1,CER1,IL17F,NBL1
GO.0016493	C-C chemokine receptor activity	3	0.00275	ENSP00000273145,ENSP00000292301,ENSP00000296140	CCBP2,CCR1,CCR2
GO.0016015	morphogen activity	2	0.0484	ENSP00000289749,ENSP00000370297	CER1,NBL1
GO.0036122	BMP binding	2	0.0484	ENSP00000289749,ENSP00000370297	CER1,NBL1

## Sheet: KEGG Pathway
#pathway ID	pathway description	observed gene count	false discovery rate	matching proteins in your network (IDs)	matching proteins in your network (labels)
4060	Cytokine-cytokine receptor interaction	11	4.36e-08	ENSP00000222390,ENSP00000229134,ENSP00000261796,ENSP00000292301,ENSP00000296140,ENSP00000356694,ENSP00000361548,ENSP00000363680,ENSP00000367832,ENSP00000369581,ENSP00000375795	CCL7,CCR1,CCR2,EDA,FASLG,HGF,IFNB1,IL17B,IL24,IL26,MPL
4151	PI3K-Akt signaling pathway	7	0.00425	ENSP00000222390,ENSP00000261405,ENSP00000321797,ENSP00000356694,ENSP00000358525,ENSP00000369581,ENSP00000451040	FASLG,FGF8,HGF,IFNB1,NGF,PGF,VWF
5205	Proteoglycans in cancer	6	0.00425	ENSP00000052754,ENSP00000222390,ENSP00000321797,ENSP00000342235,ENSP00000344456,ENSP00000356694	CTNNB1,DCN,ERBB4,FASLG,FGF8,HGF
4015	Rap1 signaling pathway	5	0.0201	ENSP00000222390,ENSP00000321797,ENSP00000344456,ENSP00000358525,ENSP00000451040	CTNNB1,FGF8,HGF,NGF,PGF
4014	Ras signaling pathway	5	0.0223	ENSP00000222390,ENSP00000321797,ENSP00000356694,ENSP00000358525,ENSP00000451040	FASLG,FGF8,HGF,NGF,PGF
4630	Jak-STAT signaling pathway	4	0.0457	ENSP00000229134,ENSP00000361548,ENSP00000369581,ENSP00000375795	IFNB1,IL24,IL26,MPL
